# Supplementary material for: Multilevel analysis of undergoing clinical breast examination and its associated factors among mothers of reproductive age in Kenya: Kenyan Demographic and Health Survey 2022
Source: PLoS One. 2025 Mar 6;20(3):e0319183. doi: 10.1371/journal.pone.0319183 (PMC11884681; doi:10.1371/journal.pone.0319183)
Supplement: S1 File — (XLS) [file pone.0319183.s001.xls]

## Sheet: Sheet1
Married	Unemployed	No	Yes	Four	Geater than 24 months	Low	High	Vehicle	less than 24 monthes	Health Institution	greater than 4	Islam	Recher	Not Examined	Yes	Low	Low	No eductation	Three or more
Married	Employed	Yes	Yes	Five or more	Geater than 24 months	Low	Low	On foot	Great than 24 months			Catholic	Recher	Not Examined	Yes	Low	Low	Secondary and higher	Three or more
Married	Employed	No	Yes	Three	Less than 24 months	Low	Low	On foot	Great than 24 months			Evangelical	Recher	Not Examined	Yes	Low	Low	Secondary and higher	Three or more
Married	Employed	Yes	Yes	One		Low	Low		Great than 24 months			A.church	Recher			Low	Low	Secondary and higher	Two
Married	Unemployed	Yes	No	Two	Less than 24 months	Low	Low		less than 24 monthes	Health Institution	Less than 4	Protestant	Recher			Low	Low	Secondary and higher	Two
Married	Unemployed	Yes	No	One		Low	Low		Great than 24 months	Health Institution		Protestant	Recher			Low	Low	Secondary and higher	Two
Married	Unemployed	Yes	No	One		Low	Low	Vehicle	Great than 24 months	Health Institution	greater than 4	Catholic	Recher	Not Examined	Yes	Low	Low	Secondary and higher	Two
Married	Unemployed	Yes	Yes	One		Low	Low	On foot	Great than 24 months			Protestant	Recher	Not Examined	Yes	Low	Low	Secondary and higher	Two
Married	Unemployed	No	No	Four	Geater than 24 months	High	High	On foot	Great than 24 months	Health Institution	greater than 4	Evangelical	middle	Not Examined	Yes	Low	Low	No eductation	Three or more
Married	Employed	Yes	Yes	Four	Geater than 24 months	Low	High		Great than 24 months			A.church	Recher			Low	Low	Primary	Three or more
Married	Employed	Yes	Yes	One		Low	Low	On foot	Great than 24 months			Protestant	Recher	Not Examined	Yes	Low	Low	Secondary and higher	Two
Married	Unemployed	Yes	Yes	Two	Geater than 24 months	Low	Low		Great than 24 months	Health Institution	greater than 4	Protestant	Recher			Low	Low	Secondary and higher	Two
Married	Unemployed	Yes	Yes	One		Low	Low		Great than 24 months			Others	Recher			Low	Low	Secondary and higher	Two
Married	Unemployed	Yes	Yes	One		Low	Low	On foot	less than 24 monthes	Health Institution	Less than 4	Others	Recher	Not Examined	Yes	Low	Low	Secondary and higher	Two
Married	Unemployed	No	Yes	Five or more	Geater than 24 months	Low	High	On foot	less than 24 monthes	Health Institution	greater than 4	Islam	Recher	Not Examined	Yes	High	Low	No eductation	Three or more
Married	Unemployed	No	Yes	Four	Geater than 24 months	Low	High	On foot	Great than 24 months			Islam	Recher	Not Examined	Yes	High	Low	No eductation	Three or more
Married	Employed	No	Yes	Two	Geater than 24 months	Low	Low	Vehicle	Great than 24 months	Health Institution	greater than 4	Evangelical	Recher	Examined	Yes	High	Low	Secondary and higher	Two
Unmarried	Employed	No	No	One		Low	Low	On foot	Great than 24 months			Catholic	Recher	Not Examined	Yes	High	Low	Secondary and higher	Two
Married	Employed	Yes	Yes	Four	Geater than 24 months	Low	Low		less than 24 monthes	Health Institution	greater than 4	Catholic	Recher			High	Low	Secondary and higher	Three or more
Married	Employed	Yes	Yes	Three	Less than 24 months	Low	Low		Great than 24 months			Catholic	Recher			High	Low	Secondary and higher	Three or more
Married	Unemployed	Yes	Yes	Two	Geater than 24 months	Low	Low	On foot	less than 24 monthes	Health Institution	greater than 4	Others	Recher	Not Examined	Yes	High	Low	Secondary and higher	Two
Married	Employed	Yes	Yes	Two	Geater than 24 months	Low	High		Great than 24 months			Protestant	Recher			High	Low	Primary	Two
Married	Unemployed	Yes	Yes	Two	Geater than 24 months	Low	Low	On foot	Great than 24 months			Others	Recher	Not Examined	Yes	Low	Low	Secondary and higher	Two
Married	Unemployed	Yes	Yes	Four	Geater than 24 months	Low	High	On foot	less than 24 monthes	Health Institution	Less than 4	Others	Recher	Not Examined	Yes	Low	Low	Primary	Three or more
Married	Unemployed	Yes	No	Two	Geater than 24 months	High	High	On foot	Great than 24 months	Home	Less than 4	Islam	middle	Not Examined	Yes	Low	Low	Primary	Two
Married	Unemployed	Yes	No	One		High	High	On foot	Great than 24 months			Islam	middle	Not Examined	Yes	Low	Low	Primary	Two
Married	Unemployed	Yes	Yes	Two	Less than 24 months	Low	Low	On foot	less than 24 monthes	Health Institution	greater than 4	Catholic	Recher	Examined	Yes	Low	Low	Secondary and higher	Two
Married	Unemployed	Yes	Yes	One		Low	Low	On foot	less than 24 monthes	Health Institution		Catholic	Recher	Examined	Yes	Low	Low	Secondary and higher	Two
Married	Unemployed	No	No	Four	Geater than 24 months	High	High		less than 24 monthes	Health Institution	Less than 4	Others	poorer			Low	Low	Primary	Three or more
Married	Employed	No	No	One		Low	Low		less than 24 monthes	Health Institution	greater than 4	Protestant	Recher			Low	Low	Secondary and higher	Two
Married	Employed	Yes	Yes	Three	Geater than 24 months	Low	Low		less than 24 monthes	Health Institution	greater than 4	Others	Recher			Low	Low	Secondary and higher	Three or more
Married	Employed	Yes	Yes	Two	Geater than 24 months	Low	Low		less than 24 monthes	Health Institution		Others	Recher			Low	Low	Secondary and higher	Two
Married	Unemployed	Yes	Yes	One		Low	Low	On foot	Great than 24 months			Catholic	Recher	Examined	Yes	Low	Low	Secondary and higher	Two
Ever married	Unemployed	Yes	Yes	Two	Geater than 24 months	Low	High		less than 24 monthes	Health Institution	greater than 4	Others	Recher			Low	Low	Primary	Two
Ever married	Unemployed	Yes	Yes	One		Low	High		Great than 24 months			Others	Recher			Low	Low	Primary	Two
Married	Unemployed	Yes	Yes	Two	Geater than 24 months	Low	Low		Great than 24 months			Islam	Recher			Low	Low	Secondary and higher	Two
Married	Unemployed	Yes	Yes	Four	Less than 24 months	Low	Low	Vehicle	Great than 24 months			Islam	Recher	Not Examined	Yes	Low	Low	Secondary and higher	Three or more
Married	Unemployed	Yes	Yes	Three	Geater than 24 months	Low	Low	Vehicle	Great than 24 months			Islam	Recher	Not Examined	Yes	Low	Low	Secondary and higher	Three or more
Married	Employed	No	Yes	One		Low	Low		less than 24 monthes	Health Institution	greater than 4	Evangelical	Recher			Low	Low	Secondary and higher	Two
Unmarried	Unemployed	Yes	Yes	One		Low	Low	Vehicle	less than 24 monthes	Health Institution	greater than 4	Catholic	Recher	Not Examined	Yes	Low	Low	Secondary and higher	Two
Ever married	Employed	No	Yes	Three	Geater than 24 months	Low	Low	Vehicle	Great than 24 months			Catholic	Recher	Not Examined	Yes	Low	Low	Secondary and higher	Three or more
Married	Unemployed	Yes	Yes	One		Low	Low	On foot	Great than 24 months			Evangelical	Recher	Not Examined	Yes	Low	Low	Secondary and higher	Two
Ever married	Employed	No	No	Three	Less than 24 months	Low	Low		less than 24 monthes	Health Institution	Less than 4	Protestant	Recher			Low	Low	Secondary and higher	Three or more
Ever married	Employed	No	No	Two	Geater than 24 months	Low	Low		Great than 24 months	Health Institution		Protestant	Recher			Low	Low	Secondary and higher	Two
Ever married	Unemployed	No	Yes	One		High	Low	Vehicle	less than 24 monthes	Health Institution	greater than 4	Protestant	middle	Not Examined	Yes	Low	High	Secondary and higher	Two
Married	Employed	Yes	Yes	Two	Geater than 24 months	High	Low	On foot	Great than 24 months			Others	poorer	Not Examined	Yes	Low	High	Secondary and higher	Two
Ever married	Employed	No	No	Four	Geater than 24 months	High	High		Great than 24 months	Health Institution	greater than 4	Islam	poorer			Low	High	Primary	Three or more
Married	Employed	No	No	One		High	Low		less than 24 monthes	Health Institution	greater than 4	Islam	poorer			Low	High	Secondary and higher	Two
Married	Employed	No	No	Three	Less than 24 months	High	High	Vehicle	Great than 24 months	Health Institution	greater than 4	Protestant	poorer	Not Examined	Yes	Low	High	Primary	Three or more
Married	Employed	No	No	Two	Less than 24 months	High	High	Vehicle	Great than 24 months			Protestant	poorer	Not Examined	Yes	Low	High	Primary	Two
Married	Employed	No	No	Four	Geater than 24 months	High	Low		Great than 24 months			Evangelical	poorer			Low	High	Secondary and higher	Three or more
Ever married	Employed	No	No	Three	Geater than 24 months	High	High	On foot	Great than 24 months			Islam	poorer	Examined	Yes	Low	High	Primary	Three or more
Ever married	Employed	Yes	No	Four	Less than 24 months	High	High		Great than 24 months			Islam	poorer			Low	High	Primary	Three or more
Ever married	Employed	Yes	No	Three	Geater than 24 months	High	High		Great than 24 months			Islam	poorer			Low	High	Primary	Three or more
Married	Employed	No	No	Three	Geater than 24 months	High	High	On foot	less than 24 monthes	Health Institution	Less than 4	Islam	poorer	Not Examined	Yes	Low	High	No eductation	Three or more
Married	Employed	Yes	No	Five or more	Geater than 24 months	High	Low	On foot	Great than 24 months	Home	Less than 4	Others	middle	Not Examined	Yes	Low	High	Secondary and higher	Three or more
Married	Employed	Yes	Yes	One		Low	Low		less than 24 monthes	Health Institution	Less than 4	Islam	Recher			Low	Low	Secondary and higher	Two
Married	Unemployed	Yes	Yes	Two	Geater than 24 months	Low	Low		Great than 24 months			Protestant	Recher			Low	Low	Secondary and higher	Two
Married	Employed	Yes	Yes	One		High	High		Great than 24 months			Islam	middle			Low	Low	Primary	Two
Married	Unemployed	Yes	Yes	One		Low	Low	On foot	less than 24 monthes	Health Institution	Less than 4	Evangelical	Recher	Not Examined	Yes	Low	Low	Secondary and higher	Two
Married	Employed	Yes	Yes	One		Low	Low	On foot	Great than 24 months			Catholic	Recher	Not Examined	Yes	Low	Low	Secondary and higher	Two
Married	Employed	Yes	Yes	Five or more	Geater than 24 months	Low	High	Vehicle	Great than 24 months			Evangelical	Recher	Not Examined	Yes	Low	Low	Primary	Three or more
Married	Employed	Yes	Yes	Four	Geater than 24 months	Low	Low		Great than 24 months			Catholic	Recher			Low	Low	Secondary and higher	Three or more
Married	Unemployed	No	Yes	One		Low	Low		less than 24 monthes	Health Institution	Less than 4	Evangelical	Recher			Low	Low	Secondary and higher	Two
Married	Unemployed	No	Yes	Five or more	Geater than 24 months	Low	High		Great than 24 months			Islam	Recher			Low	Low	Primary	Three or more
Married	Employed	Yes	Yes	Two	Geater than 24 months	Low	High	Vehicle	Great than 24 months	Health Institution	greater than 4	Evangelical	Recher	Not Examined	Yes	Low	Low	Primary	Two
Ever married	Employed	No	No	One		High	High		Great than 24 months			Protestant	poorer			Low	Low	Primary	Two
Married	Unemployed	Yes	Yes	One		Low	Low		less than 24 monthes	Health Institution	Less than 4	Evangelical	Recher			Low	Low	Secondary and higher	Two
Married	Employed	Yes	Yes	One		Low	High		less than 24 monthes	Health Institution	greater than 4	A.church	Recher			Low	Low	Primary	Two
Married	Employed	No	No	Three	Geater than 24 months	High	High	On foot	Great than 24 months	Health Institution	greater than 4	Evangelical	middle	Not Examined	Yes	Low	Low	Primary	Three or more
Married	Unemployed	Yes	No	Three	Geater than 24 months	High	High		Great than 24 months	Health Institution	greater than 4	Islam	poorer			Low	Low	Primary	Three or more
Married	Unemployed	Yes	Yes	Four	Less than 24 months	Low	High	Vehicle	Great than 24 months			Protestant	Recher	Not Examined	Yes	Low	Low	Primary	Three or more
Ever married	Employed	No	No	Three	Geater than 24 months	High	High		less than 24 monthes	Health Institution	greater than 4	Islam	poorer			Low	Low	Primary	Three or more
Married	Employed	Yes	Yes	Four	Geater than 24 months	Low	High	Vehicle	Great than 24 months	Health Institution	greater than 4	Catholic	Recher	Not Examined	Yes	Low	Low	Primary	Three or more
Ever married	Employed	No	No	Two	Less than 24 months	High	High	On foot	Great than 24 months			Others	middle	Not Examined	Yes	Low	Low	No eductation	Two
Ever married	Unemployed	Yes	Yes	Four	Geater than 24 months	Low	Low	On foot	less than 24 monthes	Health Institution	Less than 4	Protestant	Recher	Examined	Yes	Low	Low	Secondary and higher	Three or more
Married	Unemployed	No	Yes	Three	Geater than 24 months	Low	Low	On foot	less than 24 monthes	Health Institution	greater than 4	Protestant	Recher	Not Examined	Yes	High	Low	Secondary and higher	Three or more
Married	Unemployed	No	No	Four	Geater than 24 months	High	High		less than 24 monthes	Home	greater than 4	Islam	middle			High	Low	No eductation	Three or more
Married	Unemployed	No	No	Three	Geater than 24 months	High	High		Great than 24 months			Islam	middle			High	Low	No eductation	Three or more
Married	Unemployed	Yes	No	Two	Less than 24 months	High	High	On foot	Great than 24 months	Health Institution	Less than 4	Protestant	middle	Not Examined	Yes	High	Low	Primary	Two
Married	Unemployed	Yes	No	One		High	High	On foot	Great than 24 months			Protestant	middle	Not Examined	Yes	High	Low	Primary	Two
Married	Unemployed	No	No	One		High	High		less than 24 monthes	Health Institution	greater than 4	A.church	middle			High	Low	Primary	Two
Married	Unemployed	Yes	No	One		High	High	Vehicle	Great than 24 months			Evangelical	poorer	Not Examined	Yes	High	Low	Primary	Two
Married	Unemployed	Yes	Yes	One		Low	High		less than 24 monthes	Health Institution	greater than 4	Protestant	Recher			High	Low	Primary	Two
Married	Unemployed	Yes	Yes	Three	Geater than 24 months	Low	High		less than 24 monthes	Health Institution	Less than 4	Protestant	Recher			High	Low	Primary	Three or more
Married	Unemployed	Yes	Yes	Two	Less than 24 months	Low	High		Great than 24 months			Protestant	Recher			High	Low	Primary	Two
Married	Employed	Yes	Yes	Three	Geater than 24 months	Low	High	On foot	less than 24 monthes	Health Institution	greater than 4	Others	Recher	Not Examined	Yes	High	Low	Primary	Three or more
Married	Employed	Yes	No	Five or more	Geater than 24 months	High	High		Great than 24 months			Islam	middle			High	Low	No eductation	Three or more
Married	Unemployed	No	No	Three	Geater than 24 months	High	High	Vehicle	less than 24 monthes	Health Institution	Less than 4	Protestant	poorer	Not Examined	Yes	Low	Low	Primary	Three or more
Married	Unemployed	No	No	Two	Geater than 24 months	High	High	Vehicle	Great than 24 months			Protestant	poorer	Not Examined	Yes	Low	Low	Primary	Two
Married	Unemployed	No	No	Five or more	Geater than 24 months	High	High	On foot	Great than 24 months	Health Institution	greater than 4	A.church	poorer	Not Examined	Yes	Low	Low	Primary	Three or more
Married	Unemployed	No	No	Five or more	Geater than 24 months	High	High	On foot	Great than 24 months	Health Institution		A.church	poorer	Not Examined	Yes	Low	Low	Primary	Three or more
Unmarried	Employed	Yes	Yes	Two	Less than 24 months	Low	Low	On foot	Great than 24 months			Catholic	Recher	Not Examined	Yes	Low	Low	Secondary and higher	Two
Married	Unemployed	Yes	Yes	Three	Geater than 24 months	Low	High	On foot	less than 24 monthes	Health Institution	greater than 4	Evangelical	Recher	Examined	Yes	Low	Low	Primary	Three or more
Unmarried	Employed	No	Yes	One		High	Low		Great than 24 months			A.church	middle			Low	Low	Secondary and higher	Two
Married	Employed	Yes	Yes	Two	Less than 24 months	Low	Low		less than 24 monthes	Health Institution	greater than 4	Islam	Recher			Low	Low	Secondary and higher	Two
Married	Employed	Yes	Yes	One		Low	Low		Great than 24 months	Health Institution		Islam	Recher			Low	Low	Secondary and higher	Two
Married	Employed	Yes	Yes	Two	Geater than 24 months	Low	Low	Vehicle	less than 24 monthes	Health Institution	greater than 4	Protestant	Recher	Not Examined	Yes	Low	Low	Secondary and higher	Two
Married	Employed	Yes	Yes	One		Low	Low	Vehicle	Great than 24 months			Protestant	Recher	Not Examined	Yes	Low	Low	Secondary and higher	Two
Ever married	Unemployed	Yes	Yes	Five or more	Geater than 24 months	Low	High	Vehicle	less than 24 monthes	Health Institution	Less than 4	Others	Recher	Not Examined	Yes	Low	Low	No eductation	Three or more
Married	Employed	Yes	Yes	Three	Less than 24 months	Low	High		Great than 24 months			Islam	Recher			Low	Low	Primary	Three or more
Married	Employed	Yes	Yes	Four	Geater than 24 months	Low	High	On foot	Great than 24 months			Evangelical	Recher	Not Examined	Yes	Low	Low	Primary	Three or more
Married	Employed	Yes	Yes	One		Low	Low	On foot	Great than 24 months			Protestant	Recher	Not Examined	Yes	Low	Low	Secondary and higher	Two
Married	Unemployed	Yes	Yes	Two	Geater than 24 months	Low	Low	Vehicle	Great than 24 months	Health Institution	Less than 4	Islam	Recher	Not Examined	Yes	Low	Low	Secondary and higher	Two
Married	Unemployed	Yes	Yes	Two	Geater than 24 months	Low	Low		less than 24 monthes	Health Institution	greater than 4	Protestant	Recher			Low	Low	Secondary and higher	Two
Married	Unemployed	Yes	No	Two	Geater than 24 months	High	High	Vehicle	less than 24 monthes	Health Institution	greater than 4	Catholic	middle	Not Examined	Yes	Low	Low	Primary	Two
Married	Unemployed	Yes	No	Three	Geater than 24 months	Low	High		Great than 24 months			Protestant	Recher			Low	Low	No eductation	Three or more
Married	Employed	No	Yes	Two	Geater than 24 months	High	Low		less than 24 monthes	Health Institution	greater than 4	Others	middle			Low	Low	Secondary and higher	Two
Married	Employed	No	Yes	One		High	Low		Great than 24 months	Health Institution		Others	middle			Low	Low	Secondary and higher	Two
Married	Unemployed	Yes	No	One		Low	High	On foot	less than 24 monthes	Health Institution	greater than 4	Islam	Recher	Not Examined	Yes	Low	Low	Primary	Two
Married	Employed	Yes	No	Four	Geater than 24 months	High	High	On foot	less than 24 monthes	Health Institution	greater than 4	Catholic	poorer	Not Examined	Yes	Low	Low	Primary	Three or more
Ever married	Unemployed	Yes	Yes	Three	Geater than 24 months	Low	High	On foot	Great than 24 months			Others	Recher	Not Examined	Yes	Low	Low	Primary	Three or more
Ever married	Employed	No	No	Four	Geater than 24 months	High	High		less than 24 monthes	Health Institution	Less than 4	Islam	middle			Low	Low	Primary	Three or more
Ever married	Employed	No	No	Three	Geater than 24 months	High	High		Great than 24 months	Health Institution		Islam	middle			Low	Low	Primary	Three or more
Ever married	Employed	No	No	Two	Geater than 24 months	High	High		Great than 24 months	Health Institution	greater than 4	Others	poorer			Low	Low	Primary	Two
Unmarried	Employed	No	Yes	One		Low	High	Vehicle	Great than 24 months			A.church	Recher	Not Examined	Yes	Low	Low	Primary	Two
Ever married	Unemployed	No	No	Five or more	Less than 24 months	Low	Low		less than 24 monthes	Home	greater than 4	Evangelical	Recher			Low	Low	Secondary and higher	Three or more
Ever married	Unemployed	No	No	Four	Less than 24 months	Low	Low		less than 24 monthes	Health Institution		Evangelical	Recher			Low	Low	Secondary and higher	Three or more
Ever married	Unemployed	No	No	Three	Geater than 24 months	Low	Low		Great than 24 months	Health Institution		Evangelical	Recher			Low	Low	Secondary and higher	Three or more
Ever married	Unemployed	No	No	Two	Less than 24 months	Low	Low		Great than 24 months			Evangelical	Recher			Low	Low	Secondary and higher	Two
Ever married	Unemployed	No	No	Two	Geater than 24 months	High	High		Great than 24 months			Islam	poorer			Low	Low	Primary	Two
Married	Unemployed	Yes	No	Two	Less than 24 months	Low	Low	On foot	Great than 24 months	Home	greater than 4	Others	Recher	Not Examined	Yes	Low	Low	Secondary and higher	Two
Married	Unemployed	Yes	No	One		Low	Low	On foot	Great than 24 months			Others	Recher	Not Examined	Yes	Low	Low	Secondary and higher	Two
Unmarried	Employed	Yes	Yes	One		Low	High	On foot	Great than 24 months			Protestant	Recher	Examined	Yes	Low	Low	No eductation	Two
Married	Employed	Yes	No	Two	Less than 24 months	High	High		Great than 24 months			Evangelical	poorer			Low	Low	Primary	Two
Married	Employed	Yes	No	One		High	High		Great than 24 months			Evangelical	poorer			Low	Low	Primary	Two
Married	Employed	No	No	One		Low	Low	On foot	less than 24 monthes	Health Institution	greater than 4	Protestant	Recher	Not Examined	Yes	Low	Low	Secondary and higher	Two
Ever married	Employed	No	No	Four	Less than 24 months	High	High		less than 24 monthes	Health Institution	greater than 4	Islam	middle			Low	Low	Primary	Three or more
Ever married	Employed	No	No	Three	Less than 24 months	High	High		less than 24 monthes	Health Institution		Islam	middle			Low	Low	Primary	Three or more
Ever married	Employed	No	No	Two	Geater than 24 months	High	High		less than 24 monthes	Health Institution		Islam	middle			Low	Low	Primary	Two
Married	Unemployed	Yes	No	One		Low	High	On foot	less than 24 monthes	Health Institution	greater than 4	Others	Recher	Not Examined	Yes	Low	Low	Primary	Two
Married	Employed	Yes	Yes	Three	Geater than 24 months	Low	High		Great than 24 months			Others	Recher			Low	Low	Primary	Three or more
Ever married	Employed	No	No	Two	Geater than 24 months	High	High		less than 24 monthes	Health Institution	Less than 4	Evangelical	poorer			Low	Low	Primary	Two
Married	Unemployed	Yes	Yes	Two	Geater than 24 months	Low	High	Vehicle	Great than 24 months	Health Institution	Less than 4	Others	Recher	Not Examined	Yes	Low	Low	Primary	Two
Unmarried	Employed	Yes	Yes	One		Low	Low		Great than 24 months			Catholic	Recher			Low	Low	Secondary and higher	Two
Ever married	Employed	Yes	Yes	Five or more	Geater than 24 months	High	High		Great than 24 months			Others	middle			Low	Low	Primary	Three or more
Married	Employed	Yes	Yes	Three	Geater than 24 months	Low	High		less than 24 monthes	Home	Less than 4	Islam	Recher			Low	Low	Primary	Three or more
Ever married	Unemployed	No	No	Two	Geater than 24 months	High	High	On foot	less than 24 monthes	Health Institution	No	Protestant	poorer	Not Examined	Yes	Low	Low	Primary	Two
Ever married	Unemployed	No	No	One		High	High	On foot	Great than 24 months			Protestant	poorer	Not Examined	Yes	Low	Low	Primary	Two
Married	Employed	No	Yes	Two	Less than 24 months	Low	Low		Great than 24 months	Health Institution	greater than 4	Protestant	Recher			Low	Low	Secondary and higher	Two
Married	Employed	No	Yes	One		Low	Low		Great than 24 months			Protestant	Recher			Low	Low	Secondary and higher	Two
Married	Employed	No	No	Two	Geater than 24 months	High	High	On foot	Great than 24 months			Evangelical	poorer	Examined	Yes	Low	Low	No eductation	Two
Married	Employed	Yes	Yes	Two	Geater than 24 months	Low	Low	On foot	less than 24 monthes	Health Institution	greater than 4	Others	Recher	Not Examined	Yes	Low	Low	Secondary and higher	Two
Married	Employed	Yes	No	Two	Geater than 24 months	High	High		less than 24 monthes	Health Institution	greater than 4	Protestant	middle			Low	Low	Primary	Two
Married	Employed	Yes	No	One		High	High		Great than 24 months			Protestant	middle			Low	Low	Primary	Two
Married	Employed	Yes	No	One		Low	Low	On foot	Great than 24 months	Health Institution	Less than 4	Others	Recher	Not Examined	Yes	Low	Low	Secondary and higher	Two
Married	Employed	No	No	Four	Geater than 24 months	Low	High		less than 24 monthes	Home	greater than 4	Others	Recher			Low	Low	Primary	Three or more
Married	Employed	No	Yes	Three	Geater than 24 months	Low	High	Vehicle	Great than 24 months	Health Institution	greater than 4	Evangelical	Recher	Not Examined	Yes	Low	Low	Primary	Three or more
Married	Employed	No	Yes	Two	Geater than 24 months	Low	High	Vehicle	Great than 24 months	Health Institution		Evangelical	Recher	Not Examined	Yes	Low	Low	Primary	Two
Ever married	Unemployed	Yes	No	One		Low	Low	Vehicle	less than 24 monthes	Health Institution	greater than 4	Catholic	Recher	Not Examined	Yes	Low	Low	Secondary and higher	Two
Married	Employed	Yes	Yes	One		Low	High	On foot	Great than 24 months	Health Institution	greater than 4	Others	Recher	Not Examined	Yes	Low	Low	Primary	Two
Married	Employed	Yes	Yes	One		Low	Low		less than 24 monthes	Health Institution	greater than 4	A.church	Recher			Low	Low	Secondary and higher	Two
Married	Employed	Yes	Yes	Two	Geater than 24 months	Low	Low	On foot	Great than 24 months			Others	Recher	Not Examined	Yes	Low	Low	Secondary and higher	Two
Married	Unemployed	Yes	Yes	One		Low	Low		less than 24 monthes	Health Institution	greater than 4	Islam	Recher			Low	Low	Secondary and higher	Two
Married	Employed	No	Yes	One		Low	Low	On foot	Great than 24 months	Health Institution	greater than 4	Others	Recher	Not Examined	Yes	Low	Low	Secondary and higher	Two
Married	Unemployed	Yes	Yes	Two	Geater than 24 months	Low	High		Great than 24 months			Others	Recher			Low	Low	Primary	Two
Married	Employed	Yes	Yes	Three	Less than 24 months	Low	Low	On foot	Great than 24 months	Health Institution	Less than 4	Evangelical	Recher	Examined	Yes	Low	Low	Secondary and higher	Three or more
Married	Employed	Yes	Yes	Two	Geater than 24 months	Low	Low	On foot	Great than 24 months			Evangelical	Recher	Examined	Yes	Low	Low	Secondary and higher	Two
Married	Employed	Yes	Yes	Three	Geater than 24 months	Low	Low	On foot	less than 24 monthes	Health Institution	Less than 4	Evangelical	Recher	Not Examined	Yes	Low	Low	Secondary and higher	Three or more
Married	Employed	Yes	Yes	Two	Geater than 24 months	Low	Low	On foot	less than 24 monthes	Health Institution	greater than 4	Protestant	Recher	Not Examined	Yes	Low	Low	Secondary and higher	Two
Ever married	Unemployed	Yes	Yes	Three	Less than 24 months	Low	Low		Great than 24 months	Health Institution	greater than 4	Islam	Recher			Low	Low	Secondary and higher	Three or more
Ever married	Unemployed	Yes	Yes	Two	Geater than 24 months	Low	Low		Great than 24 months			Islam	Recher			Low	Low	Secondary and higher	Two
Married	Unemployed	No	Yes	One		Low	High	Vehicle	less than 24 monthes	Health Institution	Less than 4	Others	Recher	Not Examined	Yes	Low	Low	Primary	Two
Married	Employed	Yes	Yes	Three	Geater than 24 months	Low	Low	On foot	Great than 24 months	Health Institution	greater than 4	Catholic	Recher	Not Examined	Yes	Low	Low	Secondary and higher	Three or more
Ever married	Unemployed	Yes	No	One		Low	High	On foot	less than 24 monthes	Health Institution	Less than 4	Islam	Recher	Not Examined	Yes	Low	Low	Primary	Two
Ever married	Employed	Yes	No	Three	Geater than 24 months	High	High		less than 24 monthes	Home	Less than 4	Islam	middle			Low	Low	Primary	Three or more
Ever married	Employed	Yes	No	Two	Less than 24 months	High	High		Great than 24 months			Islam	middle			Low	Low	Primary	Two
Ever married	Employed	Yes	Yes	Three	Geater than 24 months	Low	Low	On foot	Great than 24 months			Evangelical	Recher	Not Examined	Yes	Low	Low	Secondary and higher	Three or more
Married	Employed	Yes	Yes	Two	Geater than 24 months	Low	Low		less than 24 monthes	Health Institution	greater than 4	Evangelical	Recher			Low	Low	Secondary and higher	Two
Married	Employed	Yes	Yes	One		Low	Low		Great than 24 months			Evangelical	Recher			Low	Low	Secondary and higher	Two
Unmarried	Employed	Yes	Yes	One		Low	High		Great than 24 months			Evangelical	Recher			Low	Low	Primary	Two
Married	Unemployed	Yes	Yes	Five or more	Geater than 24 months	Low	Low	On foot	Great than 24 months			Islam	Recher	Examined	Yes	Low	Low	Secondary and higher	Three or more
Married	Employed	No	Yes	Four	Geater than 24 months	Low	High	On foot	Great than 24 months			Islam	Recher	Not Examined	Yes	Low	Low	Primary	Three or more
Unmarried	Unemployed	Yes	Yes	One		Low	Low	On foot	Great than 24 months	Health Institution	greater than 4	Protestant	Recher	Not Examined	Yes	Low	Low	Secondary and higher	Two
Married	Unemployed	No	Yes	One		Low	Low	Vehicle	Great than 24 months			Islam	Recher	Examined	Yes	Low	Low	Secondary and higher	Two
Married	Employed	Yes	Yes	Two	Geater than 24 months	Low	Low		less than 24 monthes	Health Institution	greater than 4	Protestant	Recher			Low	Low	Secondary and higher	Two
Married	Employed	Yes	Yes	Five or more	Geater than 24 months	Low	Low	On foot	less than 24 monthes	Health Institution	greater than 4	Islam	Recher	Not Examined	Yes	Low	Low	Secondary and higher	Three or more
Married	Employed	Yes	Yes	Five or more	Geater than 24 months	Low	Low	On foot	Great than 24 months			Islam	Recher	Not Examined	Yes	Low	Low	Secondary and higher	Three or more
Married	Unemployed	Yes	Yes	Two	Geater than 24 months	Low	Low	Vehicle	less than 24 monthes	Health Institution	greater than 4	Protestant	Recher	Examined	Yes	Low	Low	Secondary and higher	Two
Married	Employed	No	Yes	One		Low	Low	Vehicle	less than 24 monthes	Health Institution	greater than 4	Protestant	Recher	Not Examined	Yes	Low	Low	Secondary and higher	Two
Married	Unemployed	Yes	Yes	Five or more	Geater than 24 months	Low	High		Great than 24 months			Islam	Recher			Low	Low	Primary	Three or more
Married	Employed	Yes	Yes	Two	Less than 24 months	Low	Low	Vehicle	Great than 24 months	Health Institution	greater than 4	Islam	Recher	Not Examined	Yes	Low	Low	Secondary and higher	Two
Married	Employed	Yes	Yes	One		Low	Low	Vehicle	Great than 24 months			Islam	Recher	Not Examined	Yes	Low	Low	Secondary and higher	Two
Married	Employed	No	Yes	Five or more	Less than 24 months	Low	Low	On foot	less than 24 monthes	Health Institution	Less than 4	Evangelical	Recher	Not Examined	Yes	Low	Low	Secondary and higher	Three or more
Married	Employed	No	Yes	Four	Geater than 24 months	Low	Low	On foot	Great than 24 months	Health Institution		Evangelical	Recher	Not Examined	Yes	Low	Low	Secondary and higher	Three or more
Married	Employed	No	Yes	Three	Geater than 24 months	Low	Low	On foot	Great than 24 months			Evangelical	Recher	Not Examined	Yes	Low	Low	Secondary and higher	Three or more
Ever married	Unemployed	No	No	Two	Geater than 24 months	High	Low		less than 24 monthes	Health Institution	Less than 4	Evangelical	middle			Low	Low	Secondary and higher	Two
Married	Employed	No	Yes	Two	Geater than 24 months	Low	Low	On foot	less than 24 monthes	Health Institution	greater than 4	Islam	Recher	Not Examined	Yes	High	Low	Secondary and higher	Two
Married	Employed	No	Yes	One		Low	Low	On foot	Great than 24 months	Health Institution		Islam	Recher	Not Examined	Yes	High	Low	Secondary and higher	Two
Married	Employed	Yes	Yes	Two	Geater than 24 months	Low	Low	Vehicle	less than 24 monthes	Health Institution	greater than 4	Protestant	Recher	Not Examined	Yes	High	Low	Secondary and higher	Two
Unmarried	Unemployed	Yes	Yes	One		Low	Low		Great than 24 months	Home	No	Evangelical	Recher			High	Low	Secondary and higher	Two
Married	Unemployed	No	No	Five or more	Geater than 24 months	High	High	Vehicle	less than 24 monthes	Health Institution	greater than 4	Islam	middle	Not Examined	Yes	High	Low	No eductation	Three or more
Married	Unemployed	No	No	Five or more	Geater than 24 months	High	High	Vehicle	Great than 24 months			Islam	middle	Not Examined	Yes	High	Low	No eductation	Three or more
Married	Unemployed	No	Yes	Three	Geater than 24 months	Low	Low	On foot	less than 24 monthes	Health Institution	greater than 4	Islam	Recher	Not Examined	Yes	High	Low	Secondary and higher	Three or more
Married	Employed	Yes	Yes	Three	Geater than 24 months	Low	High		less than 24 monthes	Health Institution	greater than 4	Protestant	Recher			High	Low	Primary	Three or more
Married	Unemployed	No	No	Five or more	Geater than 24 months	Low	High		Great than 24 months	Health Institution	Less than 4	Islam	Recher			Low	Low	No eductation	Three or more
Married	Employed	Yes	Yes	Five or more	Less than 24 months	Low	High	Vehicle	Great than 24 months	Health Institution	greater than 4	Evangelical	Recher	Examined	Yes	Low	Low	Primary	Three or more
Married	Employed	Yes	Yes	Five or more	Geater than 24 months	Low	High	Vehicle	Great than 24 months			Evangelical	Recher	Examined	Yes	Low	Low	Primary	Three or more
Married	Unemployed	No	Yes	Two	Less than 24 months	Low	Low	Vehicle	less than 24 monthes	Health Institution	greater than 4	Islam	Recher	Not Examined	Yes	Low	Low	Secondary and higher	Two
Married	Unemployed	No	Yes	One		Low	Low	Vehicle	Great than 24 months	Health Institution		Islam	Recher	Not Examined	Yes	Low	Low	Secondary and higher	Two
Unmarried	Unemployed	Yes	Yes	One		Low	Low		Great than 24 months			Evangelical	Recher			Low	Low	Secondary and higher	Two
Ever married	Employed	No	Yes	Three	Geater than 24 months	Low	Low	Vehicle	Great than 24 months			Islam	Recher	Not Examined	Yes	Low	Low	Secondary and higher	Three or more
Married	Employed	No	Yes	Three	Geater than 24 months	Low	Low	On foot	Great than 24 months	Health Institution	greater than 4	Islam	Recher	Examined	Yes	Low	Low	Secondary and higher	Three or more
Married	Unemployed	No	Yes	Two	Geater than 24 months	Low	High		Great than 24 months	Health Institution	greater than 4	Islam	Recher			Low	Low	Primary	Two
Married	Employed	Yes	Yes	Five or more	Geater than 24 months	Low	High	On foot	less than 24 monthes	Health Institution	greater than 4	Islam	Recher	Not Examined	Yes	Low	Low	Primary	Three or more
Married	Employed	Yes	Yes	Three	Geater than 24 months	Low	Low	Vehicle	Great than 24 months			Protestant	Recher	Examined	Yes	Low	Low	Secondary and higher	Three or more
Ever married	Unemployed	Yes	Yes	Three	Geater than 24 months	Low	High		less than 24 monthes	Health Institution	Less than 4	Islam	Recher			Low	Low	Primary	Three or more
Ever married	Employed	No	No	Two	Geater than 24 months	High	High		less than 24 monthes	Health Institution	greater than 4	Islam	middle			Low	Low	Primary	Two
Ever married	Employed	No	No	One		High	High		Great than 24 months			Islam	middle			Low	Low	Primary	Two
Married	Employed	Yes	Yes	Five or more	Geater than 24 months	Low	Low	On foot	less than 24 monthes	Home	greater than 4	Islam	Recher	Not Examined	Yes	Low	Low	Secondary and higher	Three or more
Married	Employed	Yes	Yes	Five or more	Geater than 24 months	Low	Low	On foot	less than 24 monthes	Home		Islam	Recher	Not Examined	Yes	Low	Low	Secondary and higher	Three or more
Married	Employed	Yes	Yes	Four	Geater than 24 months	Low	Low	On foot	Great than 24 months			Islam	Recher	Not Examined	Yes	Low	Low	Secondary and higher	Three or more
Married	Employed	Yes	Yes	One		Low	High	On foot	less than 24 monthes	Health Institution	greater than 4	Islam	Recher	Examined	Yes	Low	Low	Primary	Two
Ever married	Unemployed	Yes	No	One		Low	Low		less than 24 monthes	Health Institution	greater than 4	Protestant	Recher			Low	Low	Secondary and higher	Two
Married	Employed	Yes	Yes	Two	Geater than 24 months	Low	High		Great than 24 months			Islam	Recher			Low	Low	Primary	Two
Unmarried	Unemployed	No	No	One		Low	High		less than 24 monthes	Health Institution	Less than 4	Islam	Recher			Low	Low	Primary	Two
Married	Employed	Yes	Yes	Three	Geater than 24 months	Low	High	Vehicle	Great than 24 months			Others	Recher	Not Examined	Yes	Low	Low	Primary	Three or more
Married	Employed	Yes	Yes	Two	Geater than 24 months	Low	Low		less than 24 monthes	Health Institution	greater than 4	Protestant	Recher			Low	Low	Secondary and higher	Two
Married	Employed	Yes	Yes	One		Low	Low		Great than 24 months	Health Institution		Protestant	Recher			Low	Low	Secondary and higher	Two
Married	Employed	Yes	Yes	One		Low	Low	On foot	Great than 24 months			Islam	Recher	Not Examined	Yes	Low	Low	Secondary and higher	Two
Married	Unemployed	Yes	No	One		Low	Low	On foot	less than 24 monthes	Health Institution	Less than 4	Protestant	Recher	Not Examined	Yes	Low	Low	Secondary and higher	Two
Ever married	Employed	Yes	Yes	Three	Geater than 24 months	Low	Low	Vehicle	Great than 24 months	Home	greater than 4	Islam	Recher	Not Examined	Yes	Low	Low	Secondary and higher	Three or more
Ever married	Employed	Yes	Yes	Two	Geater than 24 months	Low	Low	Vehicle	Great than 24 months			Islam	Recher	Not Examined	Yes	Low	Low	Secondary and higher	Two
Ever married	Employed	Yes	Yes	One		Low	Low		Great than 24 months			Protestant	Recher			Low	Low	Secondary and higher	Two
Ever married	Employed	Yes	Yes	Four	Less than 24 months	Low	High	On foot	Great than 24 months			Evangelical	Recher	Not Examined	Yes	Low	Low	Primary	Three or more
Ever married	Employed	Yes	Yes	Three	Less than 24 months	Low	High	On foot	Great than 24 months			Evangelical	Recher	Not Examined	Yes	Low	Low	Primary	Three or more
Ever married	Employed	Yes	Yes	Two	Geater than 24 months	Low	High	On foot	Great than 24 months			Evangelical	Recher	Not Examined	Yes	Low	Low	Primary	Two
Married	Employed	Yes	No	Three	Less than 24 months	Low	High		Great than 24 months			Catholic	Recher			Low	Low	Primary	Three or more
Married	Employed	Yes	No	Two	Geater than 24 months	Low	High		Great than 24 months			Catholic	Recher			Low	Low	Primary	Two
Married	Unemployed	No	No	One		Low	High		Great than 24 months			Islam	Recher			Low	Low	Primary	Two
Married	Employed	No	Yes	Three	Geater than 24 months	Low	Low	Vehicle	Great than 24 months			Protestant	Recher	Not Examined	Yes	Low	Low	Secondary and higher	Three or more
Married	Employed	Yes	Yes	One		Low	Low		less than 24 monthes	Health Institution	Less than 4	Protestant	Recher			Low	Low	Secondary and higher	Two
Married	Employed	Yes	Yes	Two	Geater than 24 months	Low	Low		Great than 24 months			A.church	Recher			Low	Low	Secondary and higher	Two
Married	Employed	Yes	Yes	Two	Geater than 24 months	Low	High		Great than 24 months			Protestant	Recher			Low	Low	Primary	Two
Married	Unemployed	No	No	Three	Geater than 24 months	High	Low		less than 24 monthes	Health Institution	Less than 4	Islam	middle			Low	Low	Secondary and higher	Three or more
Married	Unemployed	No	No	Two	Geater than 24 months	High	Low		Great than 24 months			Islam	middle			Low	Low	Secondary and higher	Two
Married	Employed	No	Yes	One		Low	High	On foot	Great than 24 months			Others	Recher	Not Examined	Yes	Low	Low	Primary	Two
Married	Unemployed	Yes	Yes	Four	Geater than 24 months	Low	High	Vehicle	less than 24 monthes	Health Institution	greater than 4	A.church	Recher	Not Examined	Yes	Low	Low	Primary	Three or more
Ever married	Unemployed	Yes	Yes	One		Low	High	Vehicle	Great than 24 months			Islam	Recher	Not Examined	Yes	Low	Low	Primary	Two
Ever married	Employed	No	No	Two	Less than 24 months	High	Low	On foot	less than 24 monthes	Health Institution	Less than 4	Islam	poorer	Not Examined	Yes	Low	Low	Secondary and higher	Two
Ever married	Employed	No	No	One		High	Low	On foot	less than 24 monthes	Health Institution		Islam	poorer	Not Examined	Yes	Low	Low	Secondary and higher	Two
Married	Employed	No	Yes	Four	Geater than 24 months	Low	High		Great than 24 months	Health Institution	Less than 4	Islam	Recher			Low	Low	Primary	Three or more
Married	Employed	Yes	Yes	Two	Geater than 24 months	Low	Low	Vehicle	Great than 24 months			Catholic	Recher	Not Examined	Yes	Low	Low	Secondary and higher	Two
Ever married	Unemployed	Yes	Yes	One		Low	High		Great than 24 months			Islam	Recher			Low	Low	Primary	Two
Ever married	Unemployed	No	Yes	One		High	High		Great than 24 months	Health Institution	greater than 4	Islam	middle			Low	Low	Primary	Two
Married	Employed	No	No	One		Low	Low		less than 24 monthes	Health Institution	greater than 4	Islam	Recher			Low	Low	Secondary and higher	Two
Married	Unemployed	No	Yes	Two	Less than 24 months	Low	Low	Vehicle	less than 24 monthes	Health Institution	Less than 4	Islam	Recher	Examined	Yes	Low	Low	Secondary and higher	Two
Married	Unemployed	No	Yes	One		Low	Low	Vehicle	less than 24 monthes	Health Institution		Islam	Recher	Examined	Yes	Low	Low	Secondary and higher	Two
Married	Employed	No	No	Four	Geater than 24 months	High	High	Vehicle	Great than 24 months	Health Institution	greater than 4	Catholic	middle	Not Examined	Yes	Low	Low	Primary	Three or more
Married	Employed	No	No	Three	Geater than 24 months	High	High	Vehicle	Great than 24 months			Catholic	middle	Not Examined	Yes	Low	Low	Primary	Three or more
Married	Employed	Yes	Yes	One		Low	High		less than 24 monthes	Health Institution	Less than 4	Others	Recher			Low	Low	Primary	Two
Unmarried	Unemployed	Yes	Yes	Two	Geater than 24 months	Low	Low		less than 24 monthes	Health Institution	Less than 4	Protestant	Recher			Low	Low	Secondary and higher	Two
Married	Unemployed	Yes	Yes	One		Low	Low	Vehicle	Great than 24 months	Health Institution	greater than 4	Protestant	Recher	Not Examined	Yes	Low	Low	Secondary and higher	Two
Married	Employed	Yes	Yes	Two	Less than 24 months	Low	Low	Vehicle	less than 24 monthes	Health Institution	greater than 4	Islam	Recher	Not Examined	Yes	Low	Low	Secondary and higher	Two
Married	Employed	Yes	Yes	One		Low	Low	Vehicle	Great than 24 months			Islam	Recher	Not Examined	Yes	Low	Low	Secondary and higher	Two
Married	Employed	Yes	Yes	Three	Less than 24 months	Low	Low	Vehicle	Great than 24 months	Health Institution	greater than 4	Protestant	Recher	Not Examined	Yes	Low	Low	Secondary and higher	Three or more
Married	Employed	Yes	Yes	Two	Geater than 24 months	Low	Low	Vehicle	Great than 24 months			Protestant	Recher	Not Examined	Yes	Low	Low	Secondary and higher	Two
Married	Unemployed	Yes	No	Three	Geater than 24 months	High	Low		Great than 24 months			Islam	middle			Low	Low	Secondary and higher	Three or more
Married	Employed	Yes	Yes	Five or more	Geater than 24 months	Low	Low		Great than 24 months	Health Institution	greater than 4	A.church	Recher			Low	Low	Secondary and higher	Three or more
Married	Unemployed	Yes	Yes	Two	Geater than 24 months	Low	High	Vehicle	less than 24 monthes	Health Institution	greater than 4	Islam	Recher	Not Examined	Yes	Low	Low	Primary	Two
Married	Employed	Yes	Yes	Four	Geater than 24 months	High	Low		less than 24 monthes	Health Institution	greater than 4	Islam	poorer			Low	Low	Secondary and higher	Three or more
Married	Employed	Yes	Yes	Three	Geater than 24 months	High	Low		less than 24 monthes	Health Institution		Islam	poorer			Low	Low	Secondary and higher	Three or more
Married	Unemployed	Yes	Yes	Two	Geater than 24 months	Low	High		less than 24 monthes	Health Institution	greater than 4	Islam	Recher			Low	Low	Primary	Two
Married	Unemployed	Yes	Yes	One		Low	High		Great than 24 months			Islam	Recher			Low	Low	Primary	Two
Married	Unemployed	Yes	Yes	Five or more	Less than 24 months	Low	High	Vehicle	Great than 24 months	Health Institution	greater than 4	Islam	Recher	Not Examined	Yes	Low	Low	Primary	Three or more
Married	Unemployed	Yes	Yes	Four	Geater than 24 months	Low	High	Vehicle	Great than 24 months			Islam	Recher	Not Examined	Yes	Low	Low	Primary	Three or more
Married	Unemployed	Yes	No	Two	Geater than 24 months	High	High		less than 24 monthes	Health Institution	greater than 4	Catholic	middle			Low	Low	Primary	Two
Married	Unemployed	No	Yes	Two	Less than 24 months	Low	Low	Vehicle	less than 24 monthes	Health Institution	greater than 4	Islam	Recher	Not Examined	Yes	Low	Low	Secondary and higher	Two
Married	Unemployed	No	Yes	One		Low	Low	Vehicle	Great than 24 months	Health Institution		Islam	Recher	Not Examined	Yes	Low	Low	Secondary and higher	Two
Ever married	Employed	Yes	Yes	Two	Geater than 24 months	Low	High	Vehicle	Great than 24 months			Islam	Recher	Not Examined	Yes	Low	Low	Primary	Two
Married	Unemployed	No	No	One		Low	High		less than 24 monthes	Health Institution	greater than 4	Islam	Recher			Low	Low	Primary	Two
Married	Unemployed	No	No	Two	Less than 24 months	Low	High	Vehicle	less than 24 monthes	Health Institution	greater than 4	Islam	Recher	Not Examined	Yes	Low	Low	Primary	Two
Married	Unemployed	No	No	One		Low	High	Vehicle	Great than 24 months	Health Institution		Islam	Recher	Not Examined	Yes	Low	Low	Primary	Two
Unmarried	Employed	No	Yes	One		Low	Low		Great than 24 months			Catholic	Recher			Low	Low	Secondary and higher	Two
Married	Unemployed	No	Yes	One		Low	High		Great than 24 months			Islam	Recher			Low	Low	Primary	Two
Married	Unemployed	No	Yes	One		Low	Low	Vehicle	less than 24 monthes	Health Institution	greater than 4	Islam	Recher	Not Examined	Yes	Low	Low	Secondary and higher	Two
Married	Unemployed	No	Yes	Two	Less than 24 months	Low	Low	On foot	Great than 24 months			Islam	Recher	Not Examined	Yes	Low	Low	Secondary and higher	Two
Married	Unemployed	No	Yes	One		Low	Low	On foot	Great than 24 months			Islam	Recher	Not Examined	Yes	Low	Low	Secondary and higher	Two
Married	Employed	Yes	Yes	Two	Geater than 24 months	Low	Low	Vehicle	less than 24 monthes	Health Institution	greater than 4	Islam	Recher	Examined	Yes	Low	Low	Secondary and higher	Two
Married	Employed	Yes	Yes	One		Low	Low	Vehicle	Great than 24 months			Islam	Recher	Examined	Yes	Low	Low	Secondary and higher	Two
Married	Unemployed	Yes	Yes	One		Low	Low		less than 24 monthes	Health Institution	greater than 4	Islam	Recher			Low	Low	Secondary and higher	Two
Married	Unemployed	No	Yes	One		Low	Low	On foot	Great than 24 months			Islam	Recher	Not Examined	Yes	Low	Low	Secondary and higher	Two
Married	Unemployed	No	Yes	One		Low	Low	Vehicle	Great than 24 months	Health Institution	greater than 4	Islam	Recher	Not Examined	Yes	Low	Low	Secondary and higher	Two
Married	Unemployed	Yes	Yes	Two	Geater than 24 months	Low	Low		Great than 24 months			Islam	Recher			Low	Low	Secondary and higher	Two
Married	Employed	Yes	Yes	Two	Less than 24 months	Low	Low	Vehicle	less than 24 monthes	Health Institution	greater than 4	Islam	Recher	Examined	Yes	Low	Low	Secondary and higher	Two
Married	Employed	Yes	Yes	One		Low	Low	Vehicle	less than 24 monthes	Health Institution		Islam	Recher	Examined	Yes	Low	Low	Secondary and higher	Two
Married	Unemployed	Yes	Yes	Three	Geater than 24 months	Low	Low		Great than 24 months	Health Institution	greater than 4	Islam	Recher			Low	Low	Secondary and higher	Three or more
Unmarried	Unemployed	No	Yes	One		Low	High		Great than 24 months			Protestant	Recher			Low	Low	Primary	Two
Married	Employed	No	Yes	One		Low	High	On foot	Great than 24 months			Catholic	Recher	Not Examined	Yes	Low	Low	Primary	Two
Unmarried	Unemployed	No	No	One		Low	Low		less than 24 monthes	Health Institution	greater than 4	Catholic	Recher			Low	Low	Secondary and higher	Two
Married	Unemployed	No	Yes	One		Low	Low		Great than 24 months	Health Institution	greater than 4	Islam	Recher			Low	Low	Secondary and higher	Two
Married	Unemployed	No	Yes	Two	Less than 24 months	Low	Low	On foot	less than 24 monthes	Health Institution	greater than 4	Islam	Recher	Examined	Yes	Low	Low	Secondary and higher	Two
Married	Unemployed	No	Yes	One		Low	Low	On foot	Great than 24 months	Health Institution		Islam	Recher	Examined	Yes	Low	Low	Secondary and higher	Two
Married	Employed	No	No	Two	Geater than 24 months	Low	Low	Vehicle	less than 24 monthes	Health Institution	greater than 4	Others	Recher	Not Examined	Yes	Low	Low	Secondary and higher	Two
Married	Unemployed	No	Yes	Three	Geater than 24 months	Low	Low		less than 24 monthes	Health Institution	greater than 4	A.church	Recher			Low	Low	Secondary and higher	Three or more
Married	Employed	Yes	Yes	One		Low	Low	On foot	Great than 24 months			Catholic	Recher	Not Examined	Yes	Low	Low	Secondary and higher	Two
Married	Employed	No	Yes	Five or more	Geater than 24 months	Low	High		less than 24 monthes	Health Institution	greater than 4	Islam	Recher			Low	Low	Primary	Three or more
Married	Employed	No	Yes	Four	Less than 24 months	Low	High		Great than 24 months			Islam	Recher			Low	Low	Primary	Three or more
Married	Employed	Yes	Yes	One		Low	Low		Great than 24 months			Protestant	Recher			Low	Low	Secondary and higher	Two
Unmarried	Employed	Yes	Yes	Two	Geater than 24 months	Low	Low		less than 24 monthes	Health Institution	Less than 4	Others	Recher			Low	Low	Secondary and higher	Two
Unmarried	Employed	Yes	Yes	One		Low	Low		Great than 24 months			Others	Recher			Low	Low	Secondary and higher	Two
Married	Employed	Yes	Yes	One		Low	Low	Vehicle	less than 24 monthes	Health Institution	Less than 4	Others	Recher	Not Examined	Yes	Low	Low	Secondary and higher	Two
Married	Employed	Yes	Yes	Two	Geater than 24 months	Low	High		Great than 24 months			Others	Recher			Low	Low	Primary	Two
Ever married	Employed	Yes	Yes	Two	Geater than 24 months	Low	Low		Great than 24 months	Health Institution	greater than 4	Evangelical	Recher			Low	Low	Secondary and higher	Two
Unmarried	Employed	No	No	Two	Geater than 24 months	Low	High	On foot	less than 24 monthes	Health Institution	Less than 4	Protestant	Recher	Not Examined	Yes	Low	Low	Primary	Two
Ever married	Employed	Yes	Yes	One		Low	Low		Great than 24 months			Evangelical	Recher			Low	Low	Secondary and higher	Two
Unmarried	Employed	Yes	Yes	Three	Geater than 24 months	Low	Low	On foot	less than 24 monthes	Health Institution	greater than 4	Evangelical	Recher	Not Examined	Yes	Low	Low	Secondary and higher	Three or more
Unmarried	Employed	Yes	Yes	Two	Geater than 24 months	Low	Low	On foot	less than 24 monthes	Health Institution		Evangelical	Recher	Not Examined	Yes	Low	Low	Secondary and higher	Two
Unmarried	Employed	Yes	Yes	One		Low	Low	On foot	Great than 24 months			Evangelical	Recher	Not Examined	Yes	Low	Low	Secondary and higher	Two
Married	Unemployed	Yes	Yes	Four	Less than 24 months	Low	Low	Vehicle	less than 24 monthes	Health Institution	greater than 4	Others	Recher	Examined	Yes	Low	Low	Secondary and higher	Three or more
Married	Unemployed	Yes	Yes	Three	Geater than 24 months	Low	Low	Vehicle	less than 24 monthes	Health Institution		Others	Recher	Examined	Yes	Low	Low	Secondary and higher	Three or more
Married	Employed	Yes	Yes	Three	Geater than 24 months	Low	High		less than 24 monthes	Health Institution	greater than 4	Catholic	Recher			Low	Low	Primary	Three or more
Married	Employed	No	Yes	Four	Less than 24 months	Low	High	Vehicle	less than 24 monthes	Health Institution	Less than 4	Others	Recher	Not Examined	Yes	Low	Low	Primary	Three or more
Married	Employed	No	Yes	Three	Geater than 24 months	Low	High	Vehicle	Great than 24 months	Health Institution		Others	Recher	Not Examined	Yes	Low	Low	Primary	Three or more
Married	Employed	Yes	Yes	One		Low	High	On foot	Great than 24 months			Protestant	Recher	Not Examined	Yes	Low	Low	Primary	Two
Ever married	Unemployed	Yes	Yes	Three	Geater than 24 months	Low	Low	On foot	less than 24 monthes	Health Institution	Less than 4	Islam	Recher	Not Examined	Yes	Low	Low	Secondary and higher	Three or more
Ever married	Employed	Yes	Yes	One		Low	Low	Vehicle	less than 24 monthes	Health Institution	greater than 4	Islam	Recher	Not Examined	Yes	Low	Low	Secondary and higher	Two
Ever married	Unemployed	No	No	One		High	High	Vehicle	less than 24 monthes	Health Institution	greater than 4	Others	middle	Not Examined	Yes	Low	Low	Primary	Two
Married	Unemployed	Yes	Yes	Two	Geater than 24 months	Low	High	Vehicle	Great than 24 months	Health Institution	greater than 4	Islam	Recher	Not Examined	Yes	Low	Low	Primary	Two
Married	Employed	Yes	Yes	Two	Less than 24 months	Low	Low	On foot	less than 24 monthes	Health Institution	greater than 4	Protestant	Recher	Not Examined	Yes	Low	Low	Secondary and higher	Two
Married	Employed	Yes	Yes	One		Low	Low	On foot	less than 24 monthes	Health Institution		Protestant	Recher	Not Examined	Yes	Low	Low	Secondary and higher	Two
Married	Employed	No	Yes	Three	Geater than 24 months	Low	Low		Great than 24 months			Evangelical	Recher			Low	Low	Secondary and higher	Three or more
Married	Employed	No	Yes	Five or more	Geater than 24 months	Low	High		less than 24 monthes	Health Institution	Less than 4	Evangelical	Recher			Low	Low	No eductation	Three or more
Married	Employed	Yes	Yes	Two	Geater than 24 months	Low	Low		Great than 24 months	Health Institution	greater than 4	Evangelical	Recher			Low	Low	Secondary and higher	Two
Married	Employed	No	Yes	Three	Geater than 24 months	Low	High	Vehicle	less than 24 monthes	Health Institution	greater than 4	Islam	Recher	Not Examined	Yes	Low	Low	Primary	Three or more
Ever married	Employed	No	Yes	One		Low	High	On foot	Great than 24 months			Islam	Recher	Not Examined	Yes	Low	Low	Primary	Two
Ever married	Unemployed	Yes	No	Two	Geater than 24 months	High	High	On foot	less than 24 monthes	Health Institution	Less than 4	Others	middle	Not Examined	Yes	Low	Low	Primary	Two
Ever married	Unemployed	Yes	No	One		High	High	On foot	Great than 24 months			Others	middle	Not Examined	Yes	Low	Low	Primary	Two
Married	Unemployed	Yes	No	Four	Less than 24 months	Low	High		less than 24 monthes	Health Institution	Less than 4	Catholic	Recher			Low	Low	Primary	Three or more
Married	Unemployed	Yes	No	Three	Geater than 24 months	Low	High		Great than 24 months	Health Institution		Catholic	Recher			Low	Low	Primary	Three or more
Married	Employed	Yes	Yes	Two	Geater than 24 months	Low	Low	On foot	less than 24 monthes	Health Institution	greater than 4	Protestant	Recher	Examined	Yes	Low	Low	Secondary and higher	Two
Married	Employed	Yes	Yes	One		Low	Low		Great than 24 months			Protestant	Recher			Low	Low	Secondary and higher	Two
Ever married	Employed	No	Yes	Three	Geater than 24 months	Low	High	Vehicle	less than 24 monthes	Health Institution	greater than 4	Catholic	Recher	Not Examined	Yes	Low	Low	Primary	Three or more
Ever married	Unemployed	Yes	Yes	Five or more	Geater than 24 months	Low	High	Vehicle	less than 24 monthes	Health Institution	greater than 4	Protestant	Recher	Not Examined	Yes	Low	Low	Primary	Three or more
Married	Unemployed	No	Yes	Four	Geater than 24 months	Low	High		Great than 24 months			Islam	Recher			Low	Low	No eductation	Three or more
Married	Employed	Yes	Yes	Three	Geater than 24 months	Low	High		less than 24 monthes	Health Institution	greater than 4	Protestant	Recher			Low	Low	Primary	Three or more
Ever married	Employed	No	Yes	Two	Geater than 24 months	Low	High	Vehicle	Great than 24 months			Others	Recher	Not Examined	Yes	Low	Low	Primary	Two
Married	Employed	No	Yes	Two	Less than 24 months	Low	Low	On foot	less than 24 monthes	Health Institution	Less than 4	Evangelical	Recher	Not Examined	Yes	Low	Low	Secondary and higher	Two
Married	Employed	No	Yes	One		Low	Low	On foot	Great than 24 months	Health Institution		Evangelical	Recher	Not Examined	Yes	Low	Low	Secondary and higher	Two
Married	Unemployed	Yes	No	Two	Geater than 24 months	Low	Low		Great than 24 months	Health Institution	greater than 4	Catholic	Recher			Low	Low	Secondary and higher	Two
Ever married	Unemployed	Yes	Yes	Three	Geater than 24 months	Low	High		less than 24 monthes	Health Institution	Less than 4	Evangelical	Recher			Low	Low	Primary	Three or more
Married	Employed	Yes	Yes	Three	Geater than 24 months	Low	Low	On foot	less than 24 monthes	Health Institution	Less than 4	Islam	Recher	Not Examined	Yes	Low	Low	Secondary and higher	Three or more
Married	Unemployed	Yes	No	Two	Geater than 24 months	Low	High		Great than 24 months	Health Institution	greater than 4	A.church	Recher			Low	Low	Primary	Two
Married	Unemployed	Yes	No	One		Low	High		Great than 24 months			A.church	Recher			Low	Low	Primary	Two
Married	Employed	Yes	Yes	Two	Less than 24 months	Low	High		Great than 24 months			Evangelical	Recher			Low	Low	Primary	Two
Unmarried	Employed	Yes	Yes	Three	Geater than 24 months	Low	High		Great than 24 months	Health Institution	greater than 4	Protestant	Recher			Low	Low	Primary	Three or more
Ever married	Unemployed	No	Yes	Two		Low	Low	On foot	Great than 24 months			Catholic	Recher	Not Examined	Yes	Low	Low	Secondary and higher	Two
Ever married	Unemployed	No	Yes	One		Low	Low	On foot	Great than 24 months			Catholic	Recher	Not Examined	Yes	Low	Low	Secondary and higher	Two
Married	Employed	No	Yes	One		Low	Low	On foot	Great than 24 months			Catholic	Recher	Not Examined	Yes	Low	Low	Secondary and higher	Two
Married	Employed	Yes	Yes	Two	Less than 24 months	Low	High	On foot	Great than 24 months			Others	Recher	Not Examined	Yes	Low	Low	Primary	Two
Married	Unemployed	Yes	No	Two	Geater than 24 months	Low	Low		less than 24 monthes	Health Institution	greater than 4	Catholic	Recher			Low	Low	Secondary and higher	Two
Married	Employed	Yes	No	One		Low	Low	Vehicle	less than 24 monthes	Health Institution	greater than 4	Others	Recher	Not Examined	Yes	Low	Low	Secondary and higher	Two
Married	Employed	Yes	Yes	One		Low	Low	On foot	less than 24 monthes	Health Institution	greater than 4	Catholic	Recher	Not Examined	Yes	Low	Low	Secondary and higher	Two
Ever married	Employed	Yes	Yes	One		Low	Low	Vehicle	Great than 24 months	Health Institution	greater than 4	Islam	Recher	Not Examined	Yes	High	Low	Secondary and higher	Two
Married	Employed	No	Yes	Two	Geater than 24 months	Low	High	On foot	Great than 24 months	Health Institution	greater than 4	Others	Recher	Not Examined	Yes	High	Low	Primary	Two
Unmarried	Employed	No	No	Five or more	Geater than 24 months	High	High		Great than 24 months			Catholic	middle			High	Low	Primary	Three or more
Unmarried	Employed	No	No	Four	Geater than 24 months	High	High		less than 24 monthes	Health Institution	Less than 4	Evangelical	middle			High	Low	No eductation	Three or more
Unmarried	Employed	No	No	Three	Less than 24 months	High	High		Great than 24 months			Evangelical	middle			High	Low	No eductation	Three or more
Married	Employed	Yes	Yes	Three	Geater than 24 months	Low	High	On foot	Great than 24 months			Islam	Recher	Not Examined	Yes	High	Low	Primary	Three or more
Married	Unemployed	Yes	Yes	One		High	Low	On foot	less than 24 monthes	Health Institution	greater than 4	Protestant	middle	Not Examined	Yes	High	Low	Secondary and higher	Two
Married	Employed	Yes	Yes	Five or more	Geater than 24 months	Low	High	Vehicle	Great than 24 months			Protestant	Recher	Not Examined	Yes	High	High	Primary	Three or more
Married	Unemployed	Yes	Yes	Two	Geater than 24 months	Low	High	Vehicle	less than 24 monthes	Health Institution	greater than 4	Protestant	Recher	Not Examined	Yes	High	High	Primary	Two
Married	Unemployed	Yes	Yes	One		Low	High	Vehicle	Great than 24 months	Health Institution		Protestant	Recher	Not Examined	Yes	High	High	Primary	Two
Married	Unemployed	No	No	Five or more	Geater than 24 months	High	High	On foot	less than 24 monthes	Health Institution	greater than 4	Protestant	poorer	Not Examined	Yes	High	High	No eductation	Three or more
Married	Unemployed	No	No	Five or more	Geater than 24 months	High	High	On foot	Great than 24 months			Protestant	poorer	Not Examined	Yes	High	High	No eductation	Three or more
Married	Unemployed	Yes	Yes	Three	Geater than 24 months	High	High	Vehicle	Great than 24 months	Health Institution	greater than 4	Protestant	poorer	Not Examined	Yes	High	High	Primary	Three or more
Married	Unemployed	No	Yes	One		High	High		less than 24 monthes	Health Institution	greater than 4	Protestant	poorer			High	High	No eductation	Two
Unmarried	Unemployed	Yes	No	One		High	High	Vehicle	less than 24 monthes	Health Institution	greater than 4	Protestant	poorer	Not Examined	Yes	High	High	Primary	Two
Married	Employed	Yes	No	Five or more	Geater than 24 months	High	High	Vehicle	Great than 24 months			A.church	poorer	Not Examined	Yes	High	High	Primary	Three or more
Married	Unemployed	No	No	Five or more	Geater than 24 months	High	High		Great than 24 months			A.church	poorer			High	High	Primary	Three or more
Married	Employed	Yes	No	Four	Geater than 24 months	High	High	Vehicle	less than 24 monthes	Health Institution	greater than 4	Catholic	poorer	Not Examined	Yes	High	High	Primary	Three or more
Married	Unemployed	Yes	Yes	Four	Geater than 24 months	High	High	On foot	less than 24 monthes	Home	Less than 4	Islam	poorer	Not Examined	Yes	Low	High	Primary	Three or more
Married	Unemployed	Yes	Yes	Three	Geater than 24 months	High	High	On foot	Great than 24 months			Islam	poorer	Not Examined	Yes	Low	High	Primary	Three or more
Unmarried	Employed	Yes	Yes	One		High	High	On foot	less than 24 monthes	Home	No	Evangelical	poorer	Not Examined	Yes	Low	High	Primary	Two
Married	Unemployed	Yes	No	Five or more	Geater than 24 months	High	High	Vehicle	less than 24 monthes	Health Institution	greater than 4	Islam	poorer	Not Examined	Yes	Low	High	Primary	Three or more
Married	Unemployed	Yes	No	Four	Geater than 24 months	High	High	Vehicle	Great than 24 months			Islam	poorer	Not Examined	Yes	Low	High	Primary	Three or more
Ever married	Employed	No	No	Two	Geater than 24 months	High	High		Great than 24 months	Health Institution	Less than 4	Others	poorer			Low	High	No eductation	Two
Married	Employed	No	No	Two	Less than 24 months	High	Low		Great than 24 months	Health Institution	greater than 4	Evangelical	poorer			Low	High	Secondary and higher	Two
Married	Employed	No	No	One		High	Low		Great than 24 months			Evangelical	poorer			Low	High	Secondary and higher	Two
Married	Unemployed	No	No	One		High	High		less than 24 monthes	Health Institution	Less than 4	Protestant	poorer			Low	High	Primary	Two
Married	Unemployed	Yes	No	Five or more	Less than 24 months	High	High	On foot	Great than 24 months	Health Institution	greater than 4	Evangelical	poorer	Not Examined	Yes	Low	High	No eductation	Three or more
Married	Unemployed	Yes	No	Five or more	Geater than 24 months	High	High	On foot	Great than 24 months			Evangelical	poorer	Not Examined	Yes	Low	High	No eductation	Three or more
Married	Employed	No	Yes	Two	Less than 24 months	High	Low	On foot	less than 24 monthes	Health Institution	greater than 4	Protestant	poorer	Not Examined	Yes	Low	High	Secondary and higher	Two
Married	Employed	No	Yes	One		High	Low	On foot	Great than 24 months	Health Institution		Protestant	poorer	Not Examined	Yes	Low	High	Secondary and higher	Two
Married	Unemployed	No	Yes	Three	Geater than 24 months	High	High		less than 24 monthes	Health Institution	greater than 4	Protestant	middle			Low	High	Primary	Three or more
Married	Unemployed	No	Yes	Two	Geater than 24 months	High	High		Great than 24 months			Protestant	middle			Low	High	Primary	Two
Married	Unemployed	No	No	Two	Geater than 24 months	High	High	On foot	Great than 24 months	Health Institution	Less than 4	Islam	poorer	Not Examined	Yes	Low	High	Primary	Two
Married	Unemployed	No	No	Five or more	Less than 24 months	High	High		less than 24 monthes	Health Institution	greater than 4	Islam	poorer			Low	High	Primary	Three or more
Married	Unemployed	No	No	Four	Geater than 24 months	High	High		Great than 24 months	Health Institution		Islam	poorer			Low	High	Primary	Three or more
Married	Unemployed	No	No	Two	Geater than 24 months	High	High		Great than 24 months			Islam	poorer			Low	High	Primary	Two
Married	Unemployed	Yes	No	Five or more	Geater than 24 months	High	High		Great than 24 months			Protestant	poorer			High	High	No eductation	Three or more
Married	Unemployed	Yes	No	Four	Geater than 24 months	High	High	On foot	less than 24 monthes	Health Institution	greater than 4	Islam	poorer	Not Examined	Yes	High	High	Primary	Three or more
Married	Employed	Yes	No	Three	Less than 24 months	High	Low		less than 24 monthes	Health Institution	Less than 4	Islam	poorer			High	High	Secondary and higher	Three or more
Married	Employed	Yes	No	Two	Geater than 24 months	High	Low		Great than 24 months			Islam	poorer			High	High	Secondary and higher	Two
Married	Unemployed	Yes	No	Three	Geater than 24 months	High	High		Great than 24 months			Catholic	poorer			High	High	Primary	Three or more
Married	Employed	No	No	Four	Geater than 24 months	High	High	On foot	less than 24 monthes	Home	Less than 4	Islam	poorer	Not Examined	Yes	High	High	No eductation	Three or more
Married	Employed	No	No	Three	Geater than 24 months	High	High	On foot	Great than 24 months			Islam	poorer	Not Examined	Yes	High	High	No eductation	Three or more
Married	Unemployed	No	No	Five or more	Geater than 24 months	High	High	On foot	less than 24 monthes	Health Institution	greater than 4	Catholic	poorer	Not Examined	Yes	High	High	Primary	Three or more
Married	Unemployed	Yes	No	Four	Geater than 24 months	High	High		less than 24 monthes	Health Institution	greater than 4	Islam	middle			High	High	Primary	Three or more
Married	Employed	No	No	Two	Less than 24 months	High	High	On foot	Great than 24 months			Evangelical	middle	Not Examined	Yes	High	High	Primary	Two
Married	Employed	No	No	One		High	High	On foot	Great than 24 months			Evangelical	middle	Not Examined	Yes	High	High	Primary	Two
Ever married	Unemployed	Yes	No	One		High	High		Great than 24 months			Islam	poorer			High	High	No eductation	Two
Married	Employed	No	No	Four	Geater than 24 months	High	Low	On foot	less than 24 monthes	Health Institution	greater than 4	Protestant	poorer	Not Examined	Yes	High	High	Secondary and higher	Three or more
Married	Employed	Yes	No	Three	Geater than 24 months	High	High	On foot	less than 24 monthes	Health Institution	Less than 4	Evangelical	poorer	Examined	Yes	High	High	Primary	Three or more
Married	Unemployed	Yes	No	Five or more	Geater than 24 months	High	High	On foot	Great than 24 months	Health Institution	Less than 4	Protestant	poorer	Not Examined	Yes	High	High	No eductation	Three or more
Married	Unemployed	Yes	No	One		High	High		Great than 24 months			Others	poorer			High	High	No eductation	Two
Married	Unemployed	Yes	No	Five or more	Geater than 24 months	High	High	On foot	less than 24 monthes	Home	greater than 4	Protestant	poorer	Not Examined	Yes	High	High	No eductation	Three or more
Married	Unemployed	Yes	No	Five or more	Geater than 24 months	High	High	On foot	Great than 24 months			Protestant	poorer	Not Examined	Yes	High	High	No eductation	Three or more
Married	Employed	No	No	Four	Geater than 24 months	High	High		less than 24 monthes	Health Institution	Less than 4	Islam	poorer			High	High	Primary	Three or more
Married	Employed	No	No	Three	Less than 24 months	High	High		Great than 24 months			Islam	poorer			High	High	Primary	Three or more
Married	Employed	No	No	Two	Less than 24 months	High	High		Great than 24 months			Islam	poorer			High	High	Primary	Two
Married	Unemployed	No	No	Five or more	Geater than 24 months	High	High	On foot	Great than 24 months	Health Institution	greater than 4	Evangelical	poorer	Not Examined	Yes	High	High	No eductation	Three or more
Married	Unemployed	No	No	Five or more	Geater than 24 months	High	High	On foot	Great than 24 months			Evangelical	poorer	Not Examined	Yes	High	High	No eductation	Three or more
Married	Unemployed	Yes	No	Five or more	Geater than 24 months	High	High		less than 24 monthes	Health Institution	Less than 4	Islam	poorer			High	High	No eductation	Three or more
Married	Unemployed	Yes	No	Four	Geater than 24 months	High	High		Great than 24 months	Home		Islam	poorer			High	High	No eductation	Three or more
Married	Unemployed	No	No	Five or more	Geater than 24 months	High	High		less than 24 monthes	Home	greater than 4	Protestant	poorer			High	High	Primary	Three or more
Married	Unemployed	No	No	Four	Geater than 24 months	High	High		Great than 24 months			Protestant	poorer			High	High	Primary	Three or more
Married	Unemployed	Yes	No	Five or more	Geater than 24 months	High	High	On foot	Great than 24 months	Home	Less than 4	Protestant	poorer	Not Examined	Yes	High	High	No eductation	Three or more
Married	Unemployed	No	No	One		High	High	On foot	Great than 24 months	Health Institution	Less than 4	Islam	poorer	Not Examined	Yes	High	High	Primary	Two
Married	Unemployed	Yes	No	Three	Geater than 24 months	High	High	Vehicle	Great than 24 months	Health Institution	Less than 4	Evangelical	poorer	Not Examined	Yes	High	High	No eductation	Three or more
Married	Unemployed	Yes	No	Five or more	Geater than 24 months	High	High	On foot	Great than 24 months	Home	Less than 4	Protestant	poorer	Not Examined	Yes	High	High	No eductation	Three or more
Married	Unemployed	Yes	Yes	Five or more	Geater than 24 months	High	High		Great than 24 months			Evangelical	poorer			High	High	No eductation	Three or more
Married	Unemployed	No	No	One		High	High		less than 24 monthes	Health Institution	greater than 4	Protestant	poorer			High	High	Primary	Two
Married	Unemployed	No	No	Three	Geater than 24 months	High	High		Great than 24 months	Health Institution	greater than 4	Catholic	poorer			High	High	Primary	Three or more
Married	Unemployed	No	No	Two	Less than 24 months	High	High		Great than 24 months			Catholic	poorer			High	High	Primary	Two
Married	Unemployed	No	No	One		High	High		less than 24 monthes	Health Institution	Less than 4	Protestant	poorer			High	High	Primary	Two
Married	Unemployed	Yes	No	Five or more	Less than 24 months	High	High	On foot	less than 24 monthes	Home	greater than 4	Protestant	poorer	Not Examined	Yes	High	High	No eductation	Three or more
Married	Unemployed	Yes	No	Five or more	Less than 24 months	High	High	On foot	Great than 24 months	Home		Protestant	poorer	Not Examined	Yes	High	High	No eductation	Three or more
Married	Unemployed	Yes	No	Five or more	Geater than 24 months	High	High	On foot	Great than 24 months			Protestant	poorer	Not Examined	Yes	High	High	No eductation	Three or more
Married	Unemployed	Yes	No	Four	Geater than 24 months	High	High		less than 24 monthes	Home	greater than 4	Islam	poorer			High	High	Primary	Three or more
Married	Unemployed	Yes	No	Three	Geater than 24 months	High	High		Great than 24 months			Islam	poorer			High	High	Primary	Three or more
Married	Unemployed	Yes	No	Five or more	Geater than 24 months	High	High		less than 24 monthes	Home	Less than 4	Islam	poorer			High	High	No eductation	Three or more
Married	Unemployed	Yes	No	Four	Geater than 24 months	High	High		Great than 24 months			Islam	poorer			High	High	No eductation	Three or more
Married	Unemployed	Yes	Yes	Two		High	High	Vehicle	Great than 24 months			Islam	poorer	Not Examined	Yes	High	High	No eductation	Two
Married	Unemployed	Yes	Yes	One		High	High	Vehicle	Great than 24 months			Islam	poorer	Not Examined	Yes	High	High	No eductation	Two
Married	Unemployed	Yes	No	Five or more	Geater than 24 months	High	High	On foot	less than 24 monthes	Home	greater than 4	Islam	poorer	Not Examined	Yes	High	High	Primary	Three or more
Married	Unemployed	Yes	No	One		High	High		less than 24 monthes	Health Institution	Less than 4	Islam	poorer			High	High	Primary	Two
Married	Unemployed	Yes	No	One		High	High		Great than 24 months	Home	No	Islam	poorer			High	High	No eductation	Two
Married	Unemployed	Yes	Yes	Four	Geater than 24 months	High	High		less than 24 monthes	Health Institution	greater than 4	Islam	middle			High	High	No eductation	Three or more
Married	Employed	No	No	Two	Geater than 24 months	High	High	On foot	less than 24 monthes	Health Institution	greater than 4	Islam	middle	Not Examined	Yes	High	High	Primary	Two
Married	Employed	No	No	One		High	High	On foot	Great than 24 months			Islam	middle	Not Examined	Yes	High	High	Primary	Two
Married	Unemployed	No	No	Two	Geater than 24 months	High	High		Great than 24 months	Health Institution	greater than 4	Islam	poorer			High	High	Primary	Two
Married	Unemployed	No	No	One		High	High		Great than 24 months			Islam	poorer			High	High	Primary	Two
Married	Employed	No	No	Five or more	Geater than 24 months	High	High	On foot	less than 24 monthes	Home	greater than 4	Islam	poorer	Not Examined	Yes	High	High	No eductation	Three or more
Married	Employed	No	No	Five or more	Geater than 24 months	High	High	On foot	Great than 24 months			Islam	poorer	Not Examined	Yes	High	High	No eductation	Three or more
Ever married	Unemployed	No	No	One		High	High	Vehicle	Great than 24 months	Health Institution	Less than 4	Islam	poorer	Not Examined	Yes	High	High	Primary	Two
Married	Employed	Yes	Yes	Five or more	Less than 24 months	High	High	Vehicle	Great than 24 months	Health Institution	Less than 4	Islam	poorer	Not Examined	Yes	High	High	Primary	Three or more
Married	Employed	Yes	Yes	Four	Geater than 24 months	High	High	Vehicle	Great than 24 months			Islam	poorer	Not Examined	Yes	High	High	Primary	Three or more
Married	Unemployed	No	Yes	Five or more	Geater than 24 months	High	High		Great than 24 months			Islam	middle			High	High	No eductation	Three or more
Married	Employed	Yes	No	One		Low	Low	On foot	less than 24 monthes	Health Institution	Less than 4	Islam	Recher	Not Examined	Yes	Low	Low	Secondary and higher	Two
Married	Unemployed	Yes	Yes	Three	Geater than 24 months	Low	High		Great than 24 months			Islam	Recher			Low	Low	Primary	Three or more
Married	Unemployed	Yes	Yes	Three	Less than 24 months	Low	High	On foot	Great than 24 months			Islam	Recher	Not Examined	Yes	Low	Low	Primary	Three or more
Ever married	Unemployed	No	No	One		High	High	On foot	less than 24 monthes	Health Institution	greater than 4	Islam	middle	Not Examined	Yes	Low	Low	Primary	Two
Married	Unemployed	Yes	Yes	Five or more	Geater than 24 months	Low	High		Great than 24 months	Health Institution	greater than 4	Islam	Recher			Low	Low	Primary	Three or more
Ever married	Employed	Yes	Yes	Two	Geater than 24 months	Low	High		Great than 24 months			Evangelical	Recher			Low	Low	Primary	Two
Ever married	Employed	Yes	Yes	One		Low	Low		Great than 24 months			Evangelical	Recher			Low	Low	Secondary and higher	Two
Married	Unemployed	No	No	One		High	High	On foot	less than 24 monthes	Health Institution	Less than 4	Islam	poorer	Not Examined	Yes	Low	High	No eductation	Two
Married	Unemployed	No	No	Five or more	Geater than 24 months	High	High		less than 24 monthes	Health Institution	greater than 4	Protestant	poorer			Low	High	No eductation	Three or more
Married	Employed	No	No	Five or more	Geater than 24 months	High	High	On foot	Great than 24 months			Islam	poorer	Not Examined	Yes	Low	High	Primary	Three or more
Married	Unemployed	Yes	No	Five or more	Geater than 24 months	High	High	On foot	less than 24 monthes	Health Institution	greater than 4	Protestant	poorer	Not Examined	Yes	Low	High	Primary	Three or more
Married	Unemployed	Yes	No	Five or more	Geater than 24 months	High	High	On foot	Great than 24 months			Protestant	poorer	Not Examined	Yes	Low	High	Primary	Three or more
Ever married	Employed	Yes	Yes	Two	Geater than 24 months	High	Low	Vehicle	Great than 24 months			Protestant	middle	Not Examined	Yes	Low	High	Secondary and higher	Two
Married	Employed	Yes	No	Two		High	High		less than 24 monthes	Health Institution	Less than 4	Islam	poorer			Low	High	Primary	Two
Married	Employed	Yes	No	One		High	High		less than 24 monthes	Health Institution		Islam	poorer			Low	High	Primary	Two
Married	Employed	No	No	One		High	High		less than 24 monthes	Health Institution	Less than 4	Protestant	poorer			Low	High	Primary	Two
Married	Employed	Yes	Yes	Three	Geater than 24 months	High	High	Vehicle	less than 24 monthes	Health Institution	Less than 4	Protestant	poorer	Examined	Yes	Low	High	Primary	Three or more
Married	Unemployed	No	No	Three	Geater than 24 months	High	High		Great than 24 months			Catholic	poorer			High	High	Primary	Three or more
Ever married	Unemployed	Yes	No	Two	Geater than 24 months	High	High		less than 24 monthes	Home	greater than 4	Catholic	poorer			High	High	Primary	Two
Ever married	Unemployed	Yes	No	One		High	High		Great than 24 months	Home		Catholic	poorer			High	High	Primary	Two
Unmarried	Employed	Yes	Yes	One		High	High	On foot	Great than 24 months			Catholic	poorer	Not Examined	Yes	High	High	Primary	Two
Married	Unemployed	No	No	Three	Geater than 24 months	High	High	On foot	Great than 24 months	Home	greater than 4	Protestant	poorer	Not Examined	Yes	High	High	No eductation	Three or more
Ever married	Unemployed	No	No	Five or more	Geater than 24 months	High	High		Great than 24 months	Health Institution	greater than 4	Protestant	poorer			High	High	No eductation	Three or more
Married	Unemployed	No	No	Four	Geater than 24 months	High	High	On foot	less than 24 monthes	Health Institution	Less than 4	Protestant	poorer	Not Examined	Yes	High	High	No eductation	Three or more
Married	Unemployed	No	No	Three	Geater than 24 months	High	High	On foot	Great than 24 months			Protestant	poorer	Not Examined	Yes	High	High	No eductation	Three or more
Married	Unemployed	Yes	No	One		High	High		less than 24 monthes	Home	greater than 4	Evangelical	poorer			High	High	No eductation	Two
Married	Unemployed	No	No	Five or more	Geater than 24 months	High	High		less than 24 monthes	Health Institution	greater than 4	Evangelical	poorer			High	High	No eductation	Three or more
Married	Unemployed	No	No	Five or more	Geater than 24 months	High	High		less than 24 monthes	Health Institution		Evangelical	poorer			High	High	No eductation	Three or more
Married	Unemployed	No	No	Four	Geater than 24 months	High	High	On foot	Great than 24 months			Evangelical	poorer	Not Examined	Yes	High	High	No eductation	Three or more
Unmarried	Unemployed	No	No	One		High	Low	On foot	less than 24 monthes	Health Institution	greater than 4	Evangelical	poorer	Not Examined	Yes	High	High	Secondary and higher	Two
Married	Unemployed	No	No	One		High	High	On foot	less than 24 monthes	Home	greater than 4	Protestant	poorer	Not Examined	Yes	High	High	No eductation	Two
Married	Unemployed	No	No	Four	Geater than 24 months	High	High		less than 24 monthes	Health Institution	greater than 4	Evangelical	poorer			High	High	Primary	Three or more
Married	Unemployed	No	No	Three	Geater than 24 months	High	High		Great than 24 months			Evangelical	poorer			High	High	Primary	Three or more
Married	Unemployed	No	No	Five or more	Geater than 24 months	High	High		less than 24 monthes	Health Institution	greater than 4	Evangelical	poorer			High	High	No eductation	Three or more
Married	Unemployed	No	No	Four	Geater than 24 months	High	High		Great than 24 months			Evangelical	poorer			High	High	No eductation	Three or more
Married	Unemployed	No	No	Three	Geater than 24 months	High	High	On foot	less than 24 monthes	Home	greater than 4	Catholic	poorer	Not Examined	Yes	High	High	No eductation	Three or more
Married	Unemployed	No	No	Two	Geater than 24 months	High	High	On foot	Great than 24 months			Catholic	poorer	Not Examined	Yes	High	High	No eductation	Two
Married	Unemployed	No	No	Five or more	Geater than 24 months	High	High	Vehicle	less than 24 monthes	Health Institution	Less than 4	Islam	poorer	Not Examined	Yes	High	High	No eductation	Three or more
Married	Unemployed	No	No	Five or more	Geater than 24 months	High	High	Vehicle	Great than 24 months			Islam	poorer	Not Examined	Yes	High	High	No eductation	Three or more
Married	Unemployed	Yes	Yes	Five or more	Geater than 24 months	Low	High	Vehicle	less than 24 monthes	Health Institution	greater than 4	Islam	Recher	Not Examined	Yes	High	High	Primary	Three or more
Married	Unemployed	Yes	Yes	Four	Geater than 24 months	Low	High	Vehicle	less than 24 monthes	Health Institution		Islam	Recher	Not Examined	Yes	High	High	Primary	Three or more
Married	Unemployed	Yes	Yes	Three	Geater than 24 months	Low	High	Vehicle	Great than 24 months			Islam	Recher	Not Examined	Yes	High	High	Primary	Three or more
Married	Unemployed	No	No	Five or more	Less than 24 months	High	High		less than 24 monthes	Home	greater than 4	Islam	poorer			High	High	No eductation	Three or more
Married	Unemployed	No	No	Five or more	Geater than 24 months	High	High		Great than 24 months	Health Institution		Islam	poorer			High	High	No eductation	Three or more
Married	Unemployed	No	No	Five or more	Geater than 24 months	High	High	On foot	less than 24 monthes	Health Institution	greater than 4	Islam	poorer	Not Examined	Yes	High	High	Primary	Three or more
Married	Unemployed	No	No	Five or more	Geater than 24 months	High	High	On foot	Great than 24 months	Health Institution		Islam	poorer	Not Examined	Yes	High	High	Primary	Three or more
Married	Unemployed	No	No	One		High	High	On foot	Great than 24 months			Islam	poorer	Not Examined	Yes	High	High	No eductation	Two
Married	Unemployed	Yes	Yes	One		High	Low	Vehicle	less than 24 monthes	Health Institution	greater than 4	Islam	middle	Not Examined	Yes	High	High	Secondary and higher	Two
Married	Employed	No	No	One		High	Low		less than 24 monthes	Health Institution	greater than 4	Islam	poorer			High	High	Secondary and higher	Two
Married	Unemployed	No	No	Three	Less than 24 months	High	High	On foot	less than 24 monthes	Health Institution	greater than 4	Islam	poorer	Not Examined	Yes	High	High	No eductation	Three or more
Married	Unemployed	No	No	Two	Less than 24 months	High	High	On foot	less than 24 monthes	Health Institution		Islam	poorer	Not Examined	Yes	High	High	No eductation	Two
Married	Unemployed	No	No	One		High	High	On foot	Great than 24 months	Health Institution		Islam	poorer	Not Examined	Yes	High	High	No eductation	Two
Married	Unemployed	No	No	Five or more	Geater than 24 months	High	High	Vehicle	less than 24 monthes	Health Institution	greater than 4	Islam	poorer	Not Examined	Yes	High	High	Primary	Three or more
Married	Unemployed	No	No	Five or more	Geater than 24 months	High	High	Vehicle	Great than 24 months			Islam	poorer	Not Examined	Yes	High	High	Primary	Three or more
Ever married	Employed	Yes	Yes	Five or more	Geater than 24 months	High	High	On foot	Great than 24 months	Health Institution	greater than 4	Islam	poorer	Not Examined	Yes	High	High	Primary	Three or more
Married	Unemployed	No	No	Three	Less than 24 months	High	High		Great than 24 months			Islam	poorer			High	High	No eductation	Three or more
Married	Unemployed	No	No	Five or more	Geater than 24 months	High	High	On foot	less than 24 monthes	Health Institution	greater than 4	Islam	poorer	Not Examined	Yes	High	High	Primary	Three or more
Married	Unemployed	No	No	Four	Geater than 24 months	High	High	On foot	Great than 24 months	Health Institution		Islam	poorer	Not Examined	Yes	High	High	Primary	Three or more
Married	Unemployed	Yes	Yes	Five or more	Geater than 24 months	High	High		less than 24 monthes	Health Institution	greater than 4	Islam	middle			High	High	Primary	Three or more
Married	Unemployed	Yes	Yes	Five or more	Geater than 24 months	High	High		Great than 24 months			Islam	middle			High	High	Primary	Three or more
Married	Unemployed	Yes	No	Four	Geater than 24 months	High	High	Vehicle	less than 24 monthes	Health Institution	greater than 4	Islam	poorer	Not Examined	Yes	High	High	Primary	Three or more
Unmarried	Unemployed	No	No	Two	Geater than 24 months	High	High	On foot	less than 24 monthes	Health Institution	greater than 4	Islam	poorer	Not Examined	Yes	Low	Low	Primary	Two
Unmarried	Unemployed	No	No	One		High	High	On foot	Great than 24 months			Islam	poorer	Not Examined	Yes	Low	Low	Primary	Two
Married	Unemployed	Yes	Yes	Two	Geater than 24 months	Low	Low	On foot	Great than 24 months			Catholic	Recher	Not Examined	Yes	Low	Low	Secondary and higher	Two
Ever married	Employed	Yes	No	One		Low	Low		Great than 24 months			Protestant	Recher			Low	Low	Secondary and higher	Two
Married	Unemployed	No	No	Four	Geater than 24 months	High	High	On foot	Great than 24 months			Islam	poorer	Not Examined	Yes	Low	Low	Primary	Three or more
Married	Unemployed	Yes	Yes	One		Low	Low	On foot	Great than 24 months	Home	greater than 4	Catholic	Recher	Not Examined	Yes	Low	Low	Secondary and higher	Two
Married	Employed	No	No	Two	Geater than 24 months	High	High		less than 24 monthes	Health Institution	greater than 4	Protestant	middle			Low	Low	Primary	Two
Married	Unemployed	No	No	Five or more	Less than 24 months	High	High	On foot	less than 24 monthes	Health Institution	greater than 4	Islam	poorer	Not Examined	Yes	High	High	Primary	Three or more
Married	Unemployed	No	No	Five or more	Less than 24 months	High	High	On foot	Great than 24 months	Health Institution		Islam	poorer	Not Examined	Yes	High	High	Primary	Three or more
Married	Unemployed	No	No	Five or more	Less than 24 months	High	High	On foot	Great than 24 months			Islam	poorer	Not Examined	Yes	High	High	Primary	Three or more
Married	Unemployed	No	No	Five or more	Geater than 24 months	High	High	On foot	less than 24 monthes	Health Institution	greater than 4	Others	poorer	Not Examined	Yes	High	High	No eductation	Three or more
Married	Unemployed	No	No	Five or more	Less than 24 months	High	High	On foot	Great than 24 months	Health Institution	greater than 4	Protestant	poorer	Not Examined	Yes	High	High	No eductation	Three or more
Married	Unemployed	No	No	Five or more	Geater than 24 months	High	High	On foot	Great than 24 months			Protestant	poorer	Not Examined	Yes	High	High	No eductation	Three or more
Married	Unemployed	No	No	Five or more	Less than 24 months	High	High		Great than 24 months	Health Institution	greater than 4	Islam	poorer			High	High	No eductation	Three or more
Married	Unemployed	No	No	Five or more	Geater than 24 months	High	High		Great than 24 months			Islam	poorer			High	High	No eductation	Three or more
Married	Unemployed	No	No	Two	Less than 24 months	High	High	On foot	less than 24 monthes	Health Institution	greater than 4	Evangelical	poorer	Not Examined	Yes	High	High	Primary	Two
Married	Unemployed	No	No	One		High	High	On foot	Great than 24 months	Health Institution		Evangelical	poorer	Not Examined	Yes	High	High	Primary	Two
Married	Unemployed	No	No	Five or more	Geater than 24 months	High	Low		Great than 24 months	Health Institution	Less than 4	A.church	poorer			High	High	Secondary and higher	Three or more
Married	Unemployed	No	No	Five or more	Geater than 24 months	High	High	On foot	less than 24 monthes	Home	greater than 4	Islam	poorer	Not Examined	Yes	High	High	No eductation	Three or more
Married	Unemployed	No	No	Five or more	Geater than 24 months	High	High	On foot	Great than 24 months	Health Institution		Islam	poorer	Not Examined	Yes	High	High	No eductation	Three or more
Married	Unemployed	No	No	Five or more	Less than 24 months	High	High	On foot	Great than 24 months			Islam	poorer	Not Examined	Yes	High	High	No eductation	Three or more
Married	Unemployed	No	No	Five or more	Geater than 24 months	High	High	On foot	Great than 24 months	Health Institution	greater than 4	Protestant	poorer	Not Examined	Yes	High	High	No eductation	Three or more
Married	Unemployed	No	No	Three	Geater than 24 months	High	High		less than 24 monthes	Health Institution	Less than 4	Protestant	poorer			High	High	Primary	Three or more
Married	Unemployed	No	No	Two	Geater than 24 months	High	High		Great than 24 months			Protestant	poorer			High	High	Primary	Two
Married	Unemployed	Yes	No	Five or more	Geater than 24 months	High	High	Vehicle	Great than 24 months			Islam	poorer	Not Examined	Yes	High	High	No eductation	Three or more
Married	Unemployed	No	No	Five or more	Less than 24 months	High	High		less than 24 monthes	Health Institution	greater than 4	Islam	poorer			High	High	No eductation	Three or more
Married	Unemployed	No	No	Five or more	Less than 24 months	High	High		Great than 24 months	Health Institution		Islam	poorer			High	High	No eductation	Three or more
Married	Unemployed	No	No	Four	Less than 24 months	High	High		Great than 24 months			Islam	poorer			High	High	No eductation	Three or more
Married	Unemployed	No	No	Three	Less than 24 months	High	High		Great than 24 months			Islam	poorer			High	High	No eductation	Three or more
Married	Unemployed	No	No	Two	Less than 24 months	High	Low	On foot	less than 24 monthes	Health Institution	greater than 4	A.church	poorer	Not Examined	Yes	High	High	Secondary and higher	Two
Married	Unemployed	No	No	One		High	Low	On foot	Great than 24 months	Health Institution		A.church	poorer	Not Examined	Yes	High	High	Secondary and higher	Two
Married	Unemployed	No	No	One		High	High		Great than 24 months			Islam	poorer			High	High	Primary	Two
Married	Employed	Yes	Yes	Five or more	Geater than 24 months	Low	Low	On foot	less than 24 monthes	Health Institution	greater than 4	Islam	Recher	Not Examined	Yes	High	High	Secondary and higher	Three or more
Married	Employed	Yes	Yes	Five or more	Geater than 24 months	Low	Low	On foot	Great than 24 months	Health Institution		Islam	Recher	Not Examined	Yes	High	High	Secondary and higher	Three or more
Married	Unemployed	No	Yes	One		High	High	On foot	Great than 24 months			Protestant	middle	Not Examined	Yes	High	High	No eductation	Two
Ever married	Employed	No	No	Five or more	Geater than 24 months	High	High		Great than 24 months	Health Institution	greater than 4	Islam	poorer			High	High	No eductation	Three or more
Ever married	Unemployed	No	Yes	One		High	High	Vehicle	Great than 24 months			Islam	poorer	Not Examined	Yes	High	High	No eductation	Two
Married	Unemployed	No	No	Five or more	Less than 24 months	High	High	On foot	Great than 24 months	Health Institution	Less than 4	Islam	poorer	Examined	Yes	High	High	Primary	Three or more
Married	Unemployed	No	No	Five or more	Geater than 24 months	High	High	On foot	Great than 24 months			Islam	poorer	Examined	Yes	High	High	Primary	Three or more
Ever married	Unemployed	No	No	Four	Geater than 24 months	High	High	Vehicle	Great than 24 months			Islam	middle	Not Examined	Yes	Low	Low	Primary	Three or more
Married	Employed	Yes	Yes	Three	Geater than 24 months	Low	High		Great than 24 months			Islam	Recher			Low	Low	Primary	Three or more
Married	Unemployed	No	No	Five or more	Geater than 24 months	High	High		Great than 24 months			Islam	poorer			Low	Low	Primary	Three or more
Married	Unemployed	No	No	Five or more	Geater than 24 months	High	High		Great than 24 months			Islam	poorer			Low	Low	Primary	Three or more
Married	Unemployed	No	Yes	Five or more	Geater than 24 months	Low	High		less than 24 monthes	Health Institution	greater than 4	Islam	Recher			Low	Low	Primary	Three or more
Married	Unemployed	Yes	Yes	One		Low	Low	On foot	less than 24 monthes	Health Institution	greater than 4	Islam	Recher	Examined	Yes	Low	Low	Secondary and higher	Two
Married	Unemployed	No	No	Three	Geater than 24 months	High	High		Great than 24 months	Health Institution	greater than 4	Islam	poorer			Low	Low	No eductation	Three or more
Married	Unemployed	Yes	Yes	Two	Geater than 24 months	Low	High	Vehicle	less than 24 monthes	Health Institution	greater than 4	Islam	Recher	Not Examined	Yes	Low	Low	Primary	Two
Married	Unemployed	Yes	Yes	One		Low	High	Vehicle	Great than 24 months			Islam	Recher	Not Examined	Yes	Low	Low	Primary	Two
Married	Unemployed	Yes	Yes	Four	Geater than 24 months	Low	High		less than 24 monthes	Health Institution	Less than 4	Islam	Recher			Low	Low	Primary	Three or more
Married	Unemployed	No	No	Five or more	Geater than 24 months	High	High	On foot	Great than 24 months			Islam	poorer	Not Examined	Yes	Low	Low	Primary	Three or more
Married	Unemployed	Yes	No	Four	Less than 24 months	High	High		Great than 24 months	Health Institution	greater than 4	Islam	middle			Low	Low	Primary	Three or more
Married	Unemployed	Yes	No	Three	Geater than 24 months	High	High		Great than 24 months			Islam	middle			Low	Low	Primary	Three or more
Married	Unemployed	No	No	One		High	High		less than 24 monthes	Home	Less than 4	A.church	poorer			High	High	Primary	Two
Married	Unemployed	Yes	Yes	Five or more	Less than 24 months	High	High		less than 24 monthes	Health Institution	Less than 4	Others	poorer			High	High	No eductation	Three or more
Married	Unemployed	Yes	Yes	Five or more	Geater than 24 months	High	High		Great than 24 months			Others	poorer			High	High	No eductation	Three or more
Married	Unemployed	Yes	Yes	Five or more	Geater than 24 months	High	High		Great than 24 months			Islam	middle			High	High	Primary	Three or more
Married	Unemployed	Yes	Yes	One		High	High		less than 24 monthes	Health Institution	Less than 4	Islam	middle			High	High	Primary	Two
Married	Unemployed	Yes	No	Four	Geater than 24 months	High	High	On foot	Great than 24 months	Health Institution	greater than 4	Islam	poorer	Not Examined	Yes	High	High	Primary	Three or more
Married	Unemployed	No	No	Two	Geater than 24 months	High	High	On foot	less than 24 monthes	Health Institution	greater than 4	Islam	poorer	Not Examined	Yes	High	High	Primary	Two
Married	Unemployed	Yes	No	Five or more	Geater than 24 months	High	High		Great than 24 months	Health Institution	Less than 4	Islam	poorer			High	High	No eductation	Three or more
Married	Unemployed	Yes	Yes	Four	Geater than 24 months	High	High	On foot	Great than 24 months			Islam	poorer	Not Examined	Yes	High	High	Primary	Three or more
Married	Unemployed	No	No	Three	Geater than 24 months	High	High		Great than 24 months	Health Institution	Less than 4	Protestant	poorer			High	High	Primary	Three or more
Married	Unemployed	No	No	Two	Less than 24 months	High	High		Great than 24 months	Health Institution	greater than 4	Islam	poorer			High	High	Primary	Two
Married	Unemployed	No	No	One		High	High		Great than 24 months			Islam	poorer			High	High	Primary	Two
Married	Unemployed	No	No	One		High	High	On foot	Great than 24 months	Health Institution	Less than 4	Evangelical	poorer	Not Examined	Yes	High	High	Primary	Two
Married	Unemployed	No	No	Two	Geater than 24 months	High	High		less than 24 monthes	Health Institution	greater than 4	A.church	poorer			High	High	No eductation	Two
Married	Unemployed	Yes	No	Four	Geater than 24 months	High	High		Great than 24 months			Islam	poorer			High	High	Primary	Three or more
Married	Unemployed	Yes	No	One		High	High		Great than 24 months			Evangelical	poorer			High	High	Primary	Two
Married	Unemployed	Yes	No	Two	Geater than 24 months	High	High		less than 24 monthes	Health Institution	greater than 4	Islam	poorer			Low	Low	Primary	Two
Married	Unemployed	Yes	Yes	One		Low	High	On foot	less than 24 monthes	Health Institution	greater than 4	Islam	Recher	Not Examined	Yes	Low	Low	Primary	Two
Married	Employed	Yes	No	Four	Geater than 24 months	High	High		Great than 24 months			Islam	poorer			Low	Low	Primary	Three or more
Married	Unemployed	Yes	No	Two	Geater than 24 months	High	High	On foot	less than 24 monthes	Health Institution	greater than 4	Islam	poorer	Not Examined	Yes	Low	Low	Primary	Two
Unmarried	Unemployed	Yes	No	One		High	High	On foot	less than 24 monthes	Health Institution	Less than 4	Islam	poorer	Not Examined	Yes	Low	Low	Primary	Two
Married	Unemployed	No	Yes	Four	Geater than 24 months	High	Low	On foot	less than 24 monthes	Health Institution	greater than 4	Islam	middle	Not Examined	Yes	Low	Low	Secondary and higher	Three or more
Married	Unemployed	No	Yes	Three	Geater than 24 months	High	Low	On foot	Great than 24 months			Islam	middle	Not Examined	Yes	Low	Low	Secondary and higher	Three or more
Married	Unemployed	Yes	Yes	Two	Geater than 24 months	Low	Low		less than 24 monthes	Health Institution	greater than 4	Islam	Recher			Low	Low	Secondary and higher	Two
Married	Unemployed	Yes	Yes	One		Low	Low		Great than 24 months			Islam	Recher			Low	Low	Secondary and higher	Two
Married	Unemployed	No	No	Five or more	Geater than 24 months	High	High	On foot	Great than 24 months			Islam	poorer	Not Examined	Yes	Low	Low	No eductation	Three or more
Married	Unemployed	No	Yes	Three	Geater than 24 months	High	High		Great than 24 months			Islam	middle			Low	Low	Primary	Three or more
Married	Unemployed	Yes	Yes	Three	Geater than 24 months	Low	Low	Vehicle	less than 24 monthes	Health Institution	greater than 4	Islam	Recher	Not Examined	Yes	Low	Low	Secondary and higher	Three or more
Married	Unemployed	Yes	Yes	Two	Geater than 24 months	Low	Low	Vehicle	Great than 24 months			Islam	Recher	Not Examined	Yes	Low	Low	Secondary and higher	Two
Married	Employed	Yes	Yes	One		Low	Low		Great than 24 months			Others	Recher			Low	Low	Secondary and higher	Two
Married	Employed	No	No	Three	Geater than 24 months	High	High		Great than 24 months			Islam	middle			Low	Low	Primary	Three or more
Married	Employed	No	No	One		High	High		less than 24 monthes	Health Institution	greater than 4	Islam	middle			Low	Low	Primary	Two
Married	Unemployed	No	No	Five or more	Geater than 24 months	High	High		Great than 24 months	Health Institution	greater than 4	Islam	poorer			Low	Low	Primary	Three or more
Married	Unemployed	No	No	Five or more	Geater than 24 months	High	High		Great than 24 months			Islam	poorer			Low	Low	Primary	Three or more
Married	Unemployed	No	No	One		High	Low	Vehicle	Great than 24 months	Health Institution	greater than 4	Islam	poorer	Not Examined	Yes	Low	Low	Secondary and higher	Two
Married	Unemployed	Yes	Yes	One		Low	Low	Vehicle	Great than 24 months	Health Institution	Less than 4	Islam	Recher	Not Examined	Yes	Low	Low	Secondary and higher	Two
Ever married	Unemployed	Yes	Yes	Two	Geater than 24 months	Low	High	On foot	Great than 24 months			Islam	Recher	Not Examined	Yes	Low	Low	Primary	Two
Married	Unemployed	Yes	Yes	One		Low	Low	Vehicle	less than 24 monthes	Health Institution	greater than 4	Islam	Recher	Not Examined	Yes	Low	Low	Secondary and higher	Two
Married	Unemployed	No	No	One		High	High	Vehicle	Great than 24 months	Health Institution	Less than 4	Islam	poorer	Not Examined	Yes	Low	Low	Primary	Two
Married	Employed	Yes	Yes	Three	Geater than 24 months	Low	Low	Vehicle	Great than 24 months			A.church	Recher	Not Examined	Yes	Low	Low	Secondary and higher	Three or more
Married	Employed	Yes	Yes	Five or more	Geater than 24 months	Low	High		less than 24 monthes	Health Institution	greater than 4	Islam	Recher			Low	Low	Primary	Three or more
Married	Employed	Yes	Yes	Five or more	Geater than 24 months	Low	High		Great than 24 months			Islam	Recher			Low	Low	Primary	Three or more
Married	Employed	Yes	No	Three	Geater than 24 months	High	Low	Vehicle	Great than 24 months			Islam	poorer	Not Examined	Yes	Low	Low	Secondary and higher	Three or more
Ever married	Employed	No	No	One		High	Low		Great than 24 months			Islam	middle			Low	Low	Secondary and higher	Two
Ever married	Unemployed	Yes	Yes	Two	Geater than 24 months	Low	High		less than 24 monthes	Health Institution	greater than 4	Islam	Recher			Low	Low	Primary	Two
Ever married	Unemployed	Yes	Yes	One		Low	High		Great than 24 months			Islam	Recher			Low	Low	Primary	Two
Married	Employed	No	No	Five or more	Geater than 24 months	High	High	Vehicle	Great than 24 months			Islam	poorer	Not Examined	Yes	Low	Low	Primary	Three or more
Ever married	Employed	Yes	No	One		High	High		Great than 24 months			Islam	poorer			Low	Low	Primary	Two
Ever married	Employed	Yes	Yes	One		Low	Low	On foot	Great than 24 months			Protestant	Recher	Not Examined	Yes	Low	Low	Secondary and higher	Two
Ever married	Employed	No	No	One		Low	Low	On foot	less than 24 monthes	Health Institution	greater than 4	Protestant	Recher	Not Examined	Yes	Low	Low	Secondary and higher	Two
Ever married	Employed	No	No	One		High	Low	Vehicle	less than 24 monthes	Health Institution	Less than 4	Islam	middle	Not Examined	Yes	Low	Low	Secondary and higher	Two
Married	Unemployed	No	No	Two	Less than 24 months	Low	Low	Vehicle	Great than 24 months	Health Institution	Less than 4	Catholic	Recher	Not Examined	Yes	Low	Low	Secondary and higher	Two
Married	Unemployed	No	No	One		Low	Low	Vehicle	Great than 24 months			Catholic	Recher	Not Examined	Yes	Low	Low	Secondary and higher	Two
Married	Employed	No	No	Three	Geater than 24 months	Low	Low		less than 24 monthes	Health Institution	greater than 4	Evangelical	Recher			Low	Low	Secondary and higher	Three or more
Married	Unemployed	No	Yes	Two	Geater than 24 months	High	Low	On foot	Great than 24 months	Home	greater than 4	Evangelical	middle	Not Examined	Yes	Low	Low	Secondary and higher	Two
Married	Unemployed	No	Yes	One		High	Low	On foot	Great than 24 months			Evangelical	middle	Not Examined	Yes	Low	Low	Secondary and higher	Two
Unmarried	Employed	No	No	One		Low	Low		less than 24 monthes	Health Institution	greater than 4	Protestant	Recher			Low	Low	Secondary and higher	Two
Married	Unemployed	No	No	Three	Geater than 24 months	High	High		less than 24 monthes	Health Institution	greater than 4	Islam	middle			Low	Low	Primary	Three or more
Unmarried	Employed	No	Yes	One		Low	Low	On foot	less than 24 monthes	Health Institution	greater than 4	Islam	Recher	Not Examined	Yes	Low	Low	Secondary and higher	Two
Married	.a	Yes	Yes	One		Low	High		less than 24 monthes	Health Institution	greater than 4	Islam	Recher			Low	Low	Primary	Two
Married	Unemployed	No	Yes	Two	Geater than 24 months	Low	Low		Great than 24 months			Others	Recher			Low	Low	Secondary and higher	Two
Married	Unemployed	No	No	Three	Geater than 24 months	High	High		Great than 24 months	Health Institution	greater than 4	Catholic	middle			Low	Low	Primary	Three or more
Married	Unemployed	No	No	Two	Less than 24 months	High	High		Great than 24 months			Catholic	middle			Low	Low	Primary	Two
Married	.a	No	No	One		High	High		Great than 24 months	Health Institution	greater than 4	Protestant	middle			Low	Low	Primary	Two
Married	.a	Yes	Yes	One		Low	Low	On foot	Great than 24 months	Health Institution	greater than 4	Evangelical	Recher	Not Examined	Yes	Low	Low	Secondary and higher	Two
Unmarried	.a	No	No	One		Low	Low		Great than 24 months			Protestant	Recher			Low	Low	Secondary and higher	Two
Married	Unemployed	Yes	Yes	Two	Geater than 24 months	Low	High	On foot	less than 24 monthes	Health Institution	greater than 4	Evangelical	Recher	Not Examined	Yes	Low	Low	Primary	Two
Married	Unemployed	Yes	Yes	One		Low	High	On foot	Great than 24 months			Evangelical	Recher	Not Examined	Yes	Low	Low	Primary	Two
Married	Employed	Yes	Yes	One		Low	Low	Vehicle	less than 24 monthes	Health Institution	greater than 4	Evangelical	Recher	Not Examined	Yes	Low	Low	Secondary and higher	Two
Unmarried	Unemployed	No	No	One		High	Low		Great than 24 months	Health Institution	greater than 4	Protestant	middle			Low	Low	Secondary and higher	Two
Married	Employed	Yes	Yes	One		Low	High	Vehicle	Great than 24 months	Health Institution	Less than 4	Catholic	Recher	Not Examined	Yes	Low	Low	Primary	Two
Married	Employed	Yes	Yes	One		Low	Low	Vehicle	less than 24 monthes	Health Institution	greater than 4	Protestant	Recher	Not Examined	Yes	Low	Low	Secondary and higher	Two
Married	Unemployed	Yes	Yes	Two	Geater than 24 months	Low	Low	Vehicle	Great than 24 months			Islam	Recher	Not Examined	Yes	Low	Low	Secondary and higher	Two
Married	Employed	Yes	Yes	Three	Less than 24 months	Low	Low		Great than 24 months	Health Institution	greater than 4	Catholic	Recher			Low	Low	Secondary and higher	Three or more
Married	Employed	Yes	Yes	Two	Geater than 24 months	Low	Low		Great than 24 months			Catholic	Recher			Low	Low	Secondary and higher	Two
Married	Unemployed	Yes	No	Two	Geater than 24 months	High	High	On foot	less than 24 monthes	Health Institution	Less than 4	Protestant	poorer	Not Examined	Yes	High	Low	No eductation	Two
Married	Unemployed	Yes	No	One		High	High	On foot	Great than 24 months	Health Institution		Protestant	poorer	Not Examined	Yes	High	Low	No eductation	Two
Married	Employed	Yes	Yes	Four	Geater than 24 months	Low	High	Vehicle	Great than 24 months	Health Institution	greater than 4	Protestant	Recher	Not Examined	Yes	High	Low	Primary	Three or more
Married	Employed	Yes	Yes	One		Low	High	On foot	Great than 24 months			A.church	Recher	Not Examined	Yes	High	Low	Primary	Two
Unmarried	Employed	No	No	One		Low	Low	On foot	Great than 24 months			Catholic	Recher	Not Examined	Yes	High	Low	Secondary and higher	Two
Ever married	Employed	No	No	One		Low	High	On foot	Great than 24 months			A.church	Recher	Not Examined	Yes	High	Low	Primary	Two
Unmarried	Employed	Yes	Yes	Two	Geater than 24 months	Low	High		Great than 24 months			Catholic	Recher			High	Low	Primary	Two
Married	Employed	Yes	Yes	One		Low	Low		Great than 24 months			Catholic	Recher			High	Low	Secondary and higher	Two
Married	Unemployed	Yes	Yes	Two	Geater than 24 months	Low	Low		less than 24 monthes	Health Institution	Less than 4	Protestant	Recher			Low	Low	Secondary and higher	Two
Married	Unemployed	Yes	Yes	One		Low	Low		Great than 24 months			Protestant	Recher			Low	Low	Secondary and higher	Two
Married	Employed	Yes	Yes	Two	Geater than 24 months	Low	Low		less than 24 monthes	Health Institution	Less than 4	Evangelical	Recher			Low	Low	Secondary and higher	Two
Married	Employed	Yes	Yes	One		Low	Low	On foot	Great than 24 months	Health Institution	greater than 4	Catholic	Recher	Not Examined	Yes	Low	Low	Secondary and higher	Two
Married	Employed	Yes	Yes	One		Low	Low		Great than 24 months			Protestant	Recher			Low	Low	Secondary and higher	Two
Married	Unemployed	Yes	Yes	Four	Geater than 24 months	Low	Low		less than 24 monthes	Health Institution	Less than 4	Evangelical	Recher			Low	Low	Secondary and higher	Three or more
Ever married	Unemployed	Yes	Yes	Five or more	Geater than 24 months	Low	High		Great than 24 months			Islam	Recher			Low	Low	Primary	Three or more
Married	Unemployed	Yes	No	Two	Less than 24 months	High	Low		less than 24 monthes	Health Institution	Less than 4	Protestant	middle			Low	Low	Secondary and higher	Two
Married	Unemployed	Yes	No	One		High	Low		Great than 24 months			Protestant	middle			Low	Low	Secondary and higher	Two
Ever married	Employed	No	No	One		High	Low		Great than 24 months	Health Institution	greater than 4	Catholic	middle			Low	Low	Secondary and higher	Two
Married	Unemployed	No	Yes	Four	Geater than 24 months	Low	Low	Vehicle	less than 24 monthes	Health Institution	greater than 4	Catholic	Recher	Not Examined	Yes	Low	Low	Secondary and higher	Three or more
Married	Unemployed	Yes	Yes	One		Low	Low	Vehicle	less than 24 monthes	Health Institution	Less than 4	Protestant	Recher	Not Examined	Yes	Low	Low	Secondary and higher	Two
Married	Unemployed	Yes	Yes	One		Low	Low		less than 24 monthes	Health Institution	greater than 4	Islam	Recher			Low	Low	Secondary and higher	Two
Married	Unemployed	Yes	No	Two	Geater than 24 months	High	Low		Great than 24 months	Health Institution	greater than 4	Evangelical	middle			Low	Low	Secondary and higher	Two
Married	Unemployed	Yes	Yes	One		Low	Low	Vehicle	Great than 24 months	Health Institution	greater than 4	Catholic	Recher	Not Examined	Yes	Low	Low	Secondary and higher	Two
Married	Unemployed	Yes	No	Three	Geater than 24 months	High	High	Vehicle	less than 24 monthes	Health Institution	greater than 4	Islam	poorer	Not Examined	Yes	Low	High	Primary	Three or more
Ever married	Unemployed	No	No	Four	Geater than 24 months	High	Low	On foot	less than 24 monthes	Health Institution	greater than 4	Others	middle	Not Examined	Yes	Low	High	Secondary and higher	Three or more
Ever married	Unemployed	No	No	Three	Geater than 24 months	High	Low	On foot	Great than 24 months			Others	middle	Not Examined	Yes	Low	High	Secondary and higher	Three or more
Married	Unemployed	No	No	Five or more	Less than 24 months	High	High	On foot	less than 24 monthes	Health Institution	Less than 4	Catholic	poorer	Not Examined	Yes	Low	High	Primary	Three or more
Married	Unemployed	No	No	Five or more	Less than 24 months	High	High	On foot	less than 24 monthes	Health Institution		Catholic	poorer	Not Examined	Yes	Low	High	Primary	Three or more
Married	Unemployed	No	No	Five or more	Geater than 24 months	High	High	On foot	Great than 24 months			Catholic	poorer	Not Examined	Yes	Low	High	Primary	Three or more
Married	Unemployed	Yes	Yes	One		High	Low	On foot	Great than 24 months	Health Institution	greater than 4	Islam	middle	Not Examined	Yes	Low	High	Secondary and higher	Two
Married	Unemployed	Yes	Yes	One		Low	High		less than 24 monthes	Health Institution	greater than 4	Catholic	Recher			Low	High	Primary	Two
Married	Unemployed	No	No	Five or more	Geater than 24 months	High	High		less than 24 monthes	Health Institution	greater than 4	A.church	poorer			High	High	No eductation	Three or more
Married	Unemployed	No	No	Four	Geater than 24 months	High	High		Great than 24 months			A.church	poorer			High	High	No eductation	Three or more
Married	Unemployed	Yes	Yes	Two	Geater than 24 months	High	High	On foot	Great than 24 months	Health Institution	Less than 4	A.church	poorer	Not Examined	Yes	High	High	Primary	Two
Married	Unemployed	Yes	No	Five or more	Geater than 24 months	High	High	Vehicle	Great than 24 months			Islam	poorer	Not Examined	Yes	High	High	No eductation	Three or more
Married	Unemployed	Yes	No	Five or more	Geater than 24 months	High	High	Vehicle	Great than 24 months			Islam	poorer	Not Examined	Yes	High	High	No eductation	Three or more
Unmarried	Employed	Yes	Yes	One		High	High	Vehicle	Great than 24 months	Health Institution	greater than 4	Islam	poorer	Not Examined	Yes	High	High	Primary	Two
Married	Unemployed	No	No	One		High	High		Great than 24 months			Others	poorer			High	High	Primary	Two
Married	Unemployed	Yes	No	Two	Geater than 24 months	High	Low	On foot	Great than 24 months			A.church	poorer	Not Examined	Yes	High	High	Secondary and higher	Two
Married	Employed	Yes	No	Two	Geater than 24 months	High	High		less than 24 monthes	Health Institution	greater than 4	A.church	poorer			High	High	Primary	Two
Married	Employed	No	No	Four	Geater than 24 months	High	High	On foot	less than 24 monthes	Health Institution	greater than 4	Islam	poorer	Not Examined	Yes	High	High	Primary	Three or more
Married	Unemployed	Yes	Yes	Five or more	Less than 24 months	High	High	Vehicle	less than 24 monthes	Health Institution	greater than 4	Islam	poorer	Not Examined	Yes	High	High	No eductation	Three or more
Married	Unemployed	Yes	Yes	Five or more	Geater than 24 months	High	High	Vehicle	Great than 24 months			Islam	poorer	Not Examined	Yes	High	High	No eductation	Three or more
Married	Unemployed	No	No	Four	Geater than 24 months	High	High		Great than 24 months	Health Institution	greater than 4	Protestant	poorer			High	High	Primary	Three or more
Unmarried	Unemployed	Yes	No	One		High	High		less than 24 monthes	Home	Less than 4	Protestant	poorer			High	High	Primary	Two
Ever married	Employed	No	Yes	Two	Geater than 24 months	Low	High	Vehicle	Great than 24 months	Health Institution	Less than 4	Islam	Recher	Not Examined	Yes	Low	Low	Primary	Two
Married	Unemployed	No	Yes	One		High	High		Great than 24 months			Islam	middle			Low	Low	Primary	Two
Married	Unemployed	Yes	No	Three	Geater than 24 months	High	High	On foot	less than 24 monthes	Health Institution	greater than 4	Islam	poorer	Examined	Yes	Low	Low	Primary	Three or more
Married	Unemployed	Yes	No	Two	Geater than 24 months	High	High	On foot	Great than 24 months			Islam	poorer	Examined	Yes	Low	Low	Primary	Two
Unmarried	Unemployed	No	No	One		Low	High	On foot	less than 24 monthes	Health Institution	Less than 4	Islam	Recher	Not Examined	Yes	Low	Low	Primary	Two
Ever married	Unemployed	Yes	Yes	Two	Geater than 24 months	Low	High		Great than 24 months			A.church	Recher			Low	Low	Primary	Two
Married	Employed	No	Yes	Five or more	Geater than 24 months	Low	High	On foot	Great than 24 months	Health Institution	Less than 4	Evangelical	Recher	Not Examined	Yes	Low	Low	Primary	Three or more
Married	Employed	Yes	Yes	One		Low	Low		Great than 24 months			A.church	Recher			Low	Low	Secondary and higher	Two
Married	Employed	Yes	Yes	One		Low	Low		Great than 24 months			A.church	Recher			Low	Low	Secondary and higher	Two
Married	Employed	Yes	No	Two	Geater than 24 months	Low	High		Great than 24 months			Islam	Recher			Low	Low	Primary	Two
Ever married	Unemployed	Yes	Yes	Two	Less than 24 months	Low	Low	On foot	less than 24 monthes	Health Institution	greater than 4	Protestant	Recher	Not Examined	Yes	Low	Low	Secondary and higher	Two
Ever married	Unemployed	Yes	Yes	One		Low	Low	On foot	Great than 24 months	Health Institution		Protestant	Recher	Not Examined	Yes	Low	Low	Secondary and higher	Two
Married	Unemployed	No	No	Five or more	Geater than 24 months	High	High		Great than 24 months	Health Institution	greater than 4	Islam	poorer			High	High	No eductation	Three or more
Married	Unemployed	No	No	Two	Geater than 24 months	High	High	Vehicle	Great than 24 months	Health Institution	greater than 4	Islam	poorer	Not Examined	Yes	High	High	Primary	Two
Married	Unemployed	No	No	Five or more	Geater than 24 months	High	High	Vehicle	Great than 24 months			Islam	poorer	Not Examined	Yes	High	High	No eductation	Three or more
Ever married	Unemployed	Yes	No	One		High	Low		less than 24 monthes	Health Institution	Less than 4	Islam	poorer			High	High	Secondary and higher	Two
Married	Employed	No	No	One		High	High		Great than 24 months			A.church	poorer			High	High	Primary	Two
Married	Unemployed	No	No	One		High	High		Great than 24 months	Health Institution	greater than 4	A.church	poorer			High	High	Primary	Two
Married	Unemployed	No	No	Four	Geater than 24 months	High	High	On foot	Great than 24 months			Catholic	poorer	Not Examined	Yes	High	High	Primary	Three or more
Married	Unemployed	No	No	Three	Geater than 24 months	High	High	On foot	Great than 24 months			Evangelical	poorer	Not Examined	Yes	High	High	No eductation	Three or more
Married	Unemployed	Yes	No	Three	Geater than 24 months	Low	High	On foot	less than 24 monthes	Health Institution	greater than 4	Protestant	Recher	Not Examined	Yes	High	High	Primary	Three or more
Married	Unemployed	Yes	No	Two	Less than 24 months	Low	High	On foot	Great than 24 months			Protestant	Recher	Not Examined	Yes	High	High	Primary	Two
Married	Unemployed	Yes	No	One		Low	High	On foot	Great than 24 months			Protestant	Recher	Not Examined	Yes	High	High	Primary	Two
Married	Unemployed	Yes	No	One		High	High		Great than 24 months	Health Institution	greater than 4	Protestant	poorer			High	High	Primary	Two
Married	Unemployed	No	No	Three	Geater than 24 months	High	High	On foot	less than 24 monthes	Health Institution	Less than 4	Islam	poorer	Not Examined	Yes	High	High	No eductation	Three or more
Married	Unemployed	Yes	Yes	Three	Geater than 24 months	High	High	On foot	Great than 24 months	Health Institution	greater than 4	Evangelical	poorer	Not Examined	Yes	Low	High	Primary	Three or more
Married	Unemployed	Yes	No	Two	Geater than 24 months	High	Low		less than 24 monthes	Health Institution	greater than 4	Islam	middle			Low	High	Secondary and higher	Two
Married	Unemployed	Yes	Yes	Five or more	Geater than 24 months	High	High	On foot	less than 24 monthes	Health Institution	greater than 4	Islam	middle	Not Examined	Yes	Low	High	Primary	Three or more
Married	Unemployed	Yes	Yes	Five or more	Geater than 24 months	High	High		less than 24 monthes	Health Institution	greater than 4	Islam	middle			Low	High	Primary	Three or more
Married	Unemployed	Yes	No	Three	Geater than 24 months	High	Low	On foot	Great than 24 months			Islam	middle	Not Examined	Yes	Low	High	Secondary and higher	Three or more
Married	Unemployed	Yes	No	Five or more	Geater than 24 months	High	High		Great than 24 months			Islam	poorer			Low	High	No eductation	Three or more
Married	Unemployed	Yes	No	Five or more	Geater than 24 months	High	High	On foot	less than 24 monthes	Home	greater than 4	Islam	poorer	Not Examined	Yes	Low	High	No eductation	Three or more
Unmarried	Unemployed	No	No	One		High	Low	On foot	less than 24 monthes	Health Institution	Less than 4	Islam	poorer	Not Examined	Yes	Low	High	Secondary and higher	Two
Married	Unemployed	No	No	Three	Less than 24 months	High	High		Great than 24 months			Islam	poorer			Low	High	Primary	Three or more
Married	Unemployed	No	No	Four	Less than 24 months	High	High	On foot	less than 24 monthes	Health Institution	Less than 4	A.church	poorer	Not Examined	Yes	Low	High	Primary	Three or more
Married	Unemployed	No	No	Three	Geater than 24 months	High	High	On foot	Great than 24 months	Health Institution		A.church	poorer	Not Examined	Yes	Low	High	Primary	Three or more
Married	Unemployed	No	No	Two	Less than 24 months	High	High	On foot	Great than 24 months			A.church	poorer	Not Examined	Yes	Low	High	Primary	Two
Married	Unemployed	Yes	No	Four	Geater than 24 months	High	High		less than 24 monthes	Health Institution	Less than 4	Protestant	poorer			Low	High	Primary	Three or more
Married	Unemployed	Yes	No	Three	Geater than 24 months	High	High		Great than 24 months			Protestant	poorer			Low	High	Primary	Three or more
Married	Unemployed	Yes	No	Three	Less than 24 months	High	High	On foot	less than 24 monthes	Health Institution	greater than 4	Evangelical	poorer	Not Examined	Yes	Low	High	Primary	Three or more
Married	Unemployed	Yes	No	Two	Geater than 24 months	High	High	On foot	Great than 24 months			Evangelical	poorer	Not Examined	Yes	Low	High	Primary	Two
Married	Unemployed	Yes	No	Four	Geater than 24 months	High	High		less than 24 monthes	Home	greater than 4	A.church	poorer			Low	High	Primary	Three or more
Married	Unemployed	Yes	No	Three	Less than 24 months	High	High		Great than 24 months			A.church	poorer			Low	High	Primary	Three or more
Married	Employed	No	No	Five or more	Geater than 24 months	High	Low	On foot	Great than 24 months			A.church	poorer	Not Examined	Yes	Low	High	Secondary and higher	Three or more
Married	Employed	Yes	No	Two	Geater than 24 months	High	Low		less than 24 monthes	Health Institution	Less than 4	A.church	poorer			Low	High	Secondary and higher	Two
Married	Employed	Yes	No	One		High	Low		Great than 24 months			A.church	poorer			Low	High	Secondary and higher	Two
Married	Unemployed	No	No	One		High	Low	On foot	Great than 24 months	Health Institution	No	Evangelical	middle	Not Examined	Yes	Low	Low	Secondary and higher	Two
Married	Unemployed	No	Yes	Two	Less than 24 months	Low	Low		less than 24 monthes	Health Institution	greater than 4	Islam	Recher			Low	Low	Secondary and higher	Two
Married	Unemployed	No	Yes	One		Low	Low		less than 24 monthes	Health Institution		Islam	Recher			Low	Low	Secondary and higher	Two
Unmarried	Unemployed	No	No	Two	Less than 24 months	High	High		Great than 24 months			Catholic	middle			Low	Low	Primary	Two
Married	Unemployed	Yes	Yes	One		Low	Low	Vehicle	less than 24 monthes	Health Institution	greater than 4	Evangelical	Recher	Not Examined	Yes	Low	Low	Secondary and higher	Two
Married	Unemployed	Yes	Yes	Five or more	Geater than 24 months	Low	High		Great than 24 months			Islam	Recher			Low	Low	Primary	Three or more
Ever married	Unemployed	Yes	Yes	Five or more	Less than 24 months	High	High		less than 24 monthes	Home	greater than 4	Protestant	middle			Low	Low	Primary	Three or more
Ever married	Unemployed	Yes	Yes	Five or more	Less than 24 months	High	High		Great than 24 months	Home		Protestant	middle			Low	Low	Primary	Three or more
Ever married	Unemployed	Yes	Yes	Five or more	Geater than 24 months	High	High		Great than 24 months			Protestant	middle			Low	Low	Primary	Three or more
Unmarried	Unemployed	Yes	Yes	One		Low	Low		Great than 24 months	Health Institution	greater than 4	Protestant	Recher			Low	Low	Secondary and higher	Two
Ever married	Employed	Yes	No	Four	Geater than 24 months	Low	High		Great than 24 months			Islam	Recher			Low	Low	Primary	Three or more
Married	Employed	No	No	Two	Geater than 24 months	Low	Low	On foot	less than 24 monthes	Health Institution	greater than 4	Islam	Recher	Not Examined	Yes	Low	Low	Secondary and higher	Two
Married	Unemployed	Yes	Yes	Four	Geater than 24 months	Low	High	On foot	less than 24 monthes	Health Institution	greater than 4	Islam	Recher	Not Examined	Yes	Low	Low	Primary	Three or more
Married	Unemployed	Yes	Yes	Three	Less than 24 months	Low	High	On foot	Great than 24 months	Health Institution		Islam	Recher	Not Examined	Yes	Low	Low	Primary	Three or more
Married	Unemployed	Yes	Yes	Two	Geater than 24 months	Low	High	On foot	Great than 24 months			Islam	Recher	Not Examined	Yes	Low	Low	Primary	Two
Married	Unemployed	Yes	No	One		Low	Low		less than 24 monthes	Health Institution	greater than 4	Islam	Recher			Low	Low	Secondary and higher	Two
Married	Employed	Yes	Yes	One		Low	Low	On foot	Great than 24 months			Protestant	Recher	Not Examined	Yes	Low	Low	Secondary and higher	Two
Married	Unemployed	No	No	Two	Geater than 24 months	Low	Low	On foot	Great than 24 months	Health Institution	greater than 4	Islam	Recher	Not Examined	Yes	Low	Low	Secondary and higher	Two
Married	Unemployed	No	No	Four	Less than 24 months	High	High	On foot	less than 24 monthes	Health Institution	greater than 4	Catholic	poorer	Not Examined	Yes	High	High	No eductation	Three or more
Married	Unemployed	No	No	Three	Geater than 24 months	High	High	On foot	Great than 24 months	Health Institution		Catholic	poorer	Not Examined	Yes	High	High	No eductation	Three or more
Married	Unemployed	No	No	Two	Geater than 24 months	High	High	On foot	Great than 24 months			Catholic	poorer	Not Examined	Yes	High	High	No eductation	Two
Married	Unemployed	No	No	Five or more	Geater than 24 months	High	High	On foot	Great than 24 months			Catholic	poorer	Not Examined	Yes	High	High	Primary	Three or more
Married	Unemployed	No	No	One		High	High	Vehicle	Great than 24 months	Health Institution	greater than 4	Protestant	poorer	Not Examined	Yes	High	High	Primary	Two
Married	Unemployed	No	No	Two	Less than 24 months	High	High	On foot	less than 24 monthes	Health Institution	greater than 4	Evangelical	poorer	Not Examined	Yes	High	High	Primary	Two
Married	Unemployed	No	No	One		High	High	On foot	Great than 24 months	Health Institution		Evangelical	poorer	Not Examined	Yes	High	High	Primary	Two
Married	Unemployed	No	No	One		High	High		less than 24 monthes	Health Institution	greater than 4	Others	poorer			High	High	Primary	Two
Married	Employed	No	No	Five or more	Geater than 24 months	High	High	On foot	Great than 24 months			A.church	poorer	Not Examined	Yes	High	High	No eductation	Three or more
Married	Employed	No	No	Five or more	Geater than 24 months	High	High	On foot	Great than 24 months			A.church	poorer	Not Examined	Yes	High	High	No eductation	Three or more
Married	Unemployed	No	No	Five or more	Geater than 24 months	High	High	Vehicle	less than 24 monthes	Health Institution	greater than 4	A.church	poorer	Not Examined	Yes	High	High	No eductation	Three or more
Married	Unemployed	No	No	Five or more	Geater than 24 months	High	High	Vehicle	less than 24 monthes	Health Institution		A.church	poorer	Not Examined	Yes	High	High	No eductation	Three or more
Married	Unemployed	Yes	No	Five or more	Geater than 24 months	High	High		less than 24 monthes	Health Institution	greater than 4	A.church	poorer			High	High	Primary	Three or more
Married	Unemployed	No	No	Five or more	Less than 24 months	High	High	On foot	less than 24 monthes	Health Institution	greater than 4	Catholic	poorer	Not Examined	Yes	High	High	No eductation	Three or more
Married	Unemployed	No	No	Five or more	Geater than 24 months	High	High	On foot	Great than 24 months			Catholic	poorer	Not Examined	Yes	High	High	No eductation	Three or more
Married	Unemployed	No	No	Five or more	Geater than 24 months	High	High		Great than 24 months	Health Institution	greater than 4	Catholic	poorer			High	High	Primary	Three or more
Married	Unemployed	No	No	Five or more	Geater than 24 months	High	High	On foot	less than 24 monthes	Health Institution	greater than 4	Islam	poorer	Not Examined	Yes	High	High	No eductation	Three or more
Married	Unemployed	No	No	Five or more	Geater than 24 months	High	High	On foot	Great than 24 months			Islam	poorer	Not Examined	Yes	High	High	No eductation	Three or more
Married	Unemployed	Yes	No	One		High	High		less than 24 monthes	Health Institution	Less than 4	Protestant	poorer			High	High	Primary	Two
Married	Unemployed	No	No	Five or more	Geater than 24 months	High	High	On foot	Great than 24 months	Health Institution	Less than 4	Islam	poorer	Not Examined	Yes	High	High	Primary	Three or more
Married	Unemployed	Yes	No	One		High	Low		less than 24 monthes	Health Institution	greater than 4	Protestant	poorer			High	High	Secondary and higher	Two
Married	Unemployed	No	No	Four	Less than 24 months	High	High	Vehicle	Great than 24 months	Health Institution	greater than 4	Protestant	poorer	Not Examined	Yes	High	High	Primary	Three or more
Married	Unemployed	No	No	Three	Geater than 24 months	High	High	Vehicle	Great than 24 months			Protestant	poorer	Not Examined	Yes	High	High	Primary	Three or more
Married	Unemployed	No	No	Five or more	Geater than 24 months	High	High		less than 24 monthes	Health Institution	Less than 4	Protestant	poorer			High	High	No eductation	Three or more
Married	Unemployed	Yes	Yes	Five or more	Geater than 24 months	High	High		Great than 24 months	Health Institution	greater than 4	Protestant	poorer			High	High	Primary	Three or more
Married	Employed	Yes	No	Five or more	Geater than 24 months	High	High		less than 24 monthes	Health Institution	Less than 4	Islam	poorer			High	High	Primary	Three or more
Married	Employed	Yes	No	Five or more	Geater than 24 months	High	High		Great than 24 months	Health Institution		Islam	poorer			High	High	Primary	Three or more
Married	Employed	Yes	No	Four	Geater than 24 months	High	High		Great than 24 months			Islam	poorer			High	High	Primary	Three or more
Married	Employed	No	No	Four	Geater than 24 months	High	Low		Great than 24 months			A.church	middle			High	High	Secondary and higher	Three or more
Married	Unemployed	No	No	One		High	High		less than 24 monthes	Home	greater than 4	A.church	poorer			High	High	Primary	Two
Married	Employed	No	No	Two	Geater than 24 months	High	High		less than 24 monthes	Health Institution	greater than 4	Catholic	poorer			High	High	No eductation	Two
Married	Employed	No	No	One		High	High		Great than 24 months			Catholic	poorer			High	High	No eductation	Two
Ever married	Employed	No	No	Five or more	Geater than 24 months	High	High	On foot	less than 24 monthes	Home	greater than 4	Islam	poorer	Not Examined	Yes	High	High	No eductation	Three or more
Married	Unemployed	Yes	No	Five or more	Geater than 24 months	High	High	On foot	Great than 24 months	Health Institution	greater than 4	Evangelical	poorer	Not Examined	Yes	High	High	Primary	Three or more
Married	Employed	Yes	No	Five or more	Geater than 24 months	High	High	On foot	less than 24 monthes	Health Institution	greater than 4	Evangelical	poorer	Not Examined	Yes	High	High	No eductation	Three or more
Married	Employed	Yes	No	Five or more	Geater than 24 months	High	High	On foot	Great than 24 months			Evangelical	poorer	Not Examined	Yes	High	High	No eductation	Three or more
Married	Unemployed	No	No	Three	Geater than 24 months	High	High		less than 24 monthes	Health Institution	greater than 4	Catholic	poorer			High	High	No eductation	Three or more
Married	Unemployed	Yes	No	One		High	High	On foot	less than 24 monthes	Health Institution	greater than 4	Evangelical	poorer	Not Examined	Yes	High	High	Primary	Two
Married	Unemployed	Yes	Yes	One		High	High	On foot	less than 24 monthes	Health Institution	greater than 4	Protestant	poorer	Not Examined	Yes	High	High	Primary	Two
Ever married	Unemployed	No	No	One		High	High	On foot	less than 24 monthes	Home	greater than 4	Evangelical	poorer	Not Examined	Yes	High	High	Primary	Two
Married	Unemployed	Yes	No	Two	Geater than 24 months	High	High		Great than 24 months	Health Institution	greater than 4	Evangelical	poorer			High	High	Primary	Two
Married	Employed	No	No	Five or more	Geater than 24 months	High	High		less than 24 monthes	Home	greater than 4	Evangelical	poorer			High	High	No eductation	Three or more
Married	Employed	No	No	Five or more	Geater than 24 months	High	High		Great than 24 months			Evangelical	poorer			High	High	No eductation	Three or more
Married	Employed	No	No	Five or more	Geater than 24 months	High	High		less than 24 monthes	Home	greater than 4	Protestant	poorer			Low	High	Primary	Three or more
Married	Employed	No	No	Five or more	Geater than 24 months	High	High		Great than 24 months			Protestant	poorer			Low	High	Primary	Three or more
Married	Employed	No	No	Five or more	Geater than 24 months	High	High	On foot	less than 24 monthes	Health Institution	Less than 4	Others	poorer	Not Examined	Yes	Low	High	Primary	Three or more
Married	Employed	No	No	Four	Less than 24 months	High	High	On foot	Great than 24 months			Others	poorer	Not Examined	Yes	Low	High	Primary	Three or more
Married	Employed	No	No	Five or more	Geater than 24 months	High	High	On foot	less than 24 monthes	Health Institution	greater than 4	Protestant	poorer	Not Examined	Yes	Low	High	Primary	Three or more
Married	Employed	No	No	Four	Less than 24 months	High	High	On foot	Great than 24 months			Protestant	poorer	Not Examined	Yes	Low	High	Primary	Three or more
Married	Employed	No	Yes	Five or more	Geater than 24 months	High	High		less than 24 monthes	Health Institution	greater than 4	Protestant	poorer			Low	High	Primary	Three or more
Married	Employed	No	Yes	Five or more	Less than 24 months	High	High		Great than 24 months			Protestant	poorer			Low	High	Primary	Three or more
Married	Employed	No	No	Five or more	Less than 24 months	High	High		less than 24 monthes	Health Institution	greater than 4	Others	poorer			Low	High	No eductation	Three or more
Married	Employed	No	No	Five or more	Geater than 24 months	High	High		Great than 24 months	Health Institution		Others	poorer			Low	High	No eductation	Three or more
Unmarried	Employed	No	No	One		High	High		less than 24 monthes	Health Institution	greater than 4	Others	poorer			Low	High	Primary	Two
Married	Employed	Yes	No	Three	Less than 24 months	High	High	On foot	Great than 24 months	Health Institution	Less than 4	Protestant	poorer	Not Examined	Yes	Low	High	Primary	Three or more
Married	Employed	Yes	No	Two	Less than 24 months	High	High	On foot	Great than 24 months			Protestant	poorer	Not Examined	Yes	Low	High	Primary	Two
Married	Unemployed	No	No	Five or more	Less than 24 months	High	High		Great than 24 months			Islam	poorer			Low	High	Primary	Three or more
Ever married	Employed	No	No	Two	Geater than 24 months	High	High	On foot	Great than 24 months	Home	Less than 4	Protestant	poorer	Not Examined	Yes	Low	High	Primary	Two
Ever married	Employed	No	No	One		High	High	On foot	Great than 24 months			Protestant	poorer	Not Examined	Yes	Low	High	Primary	Two
Married	Unemployed	Yes	No	Five or more	Geater than 24 months	High	High		less than 24 monthes	Health Institution	greater than 4	Islam	poorer			Low	High	Primary	Three or more
Married	Unemployed	Yes	No	Four	Less than 24 months	High	High		Great than 24 months			Islam	poorer			Low	High	Primary	Three or more
Married	Unemployed	Yes	No	Three	Less than 24 months	High	High		Great than 24 months			Islam	poorer			Low	High	Primary	Three or more
Unmarried	Employed	Yes	Yes	Two	Geater than 24 months	High	Low	On foot	less than 24 monthes	Health Institution	greater than 4	Protestant	middle	Examined	Yes	Low	High	Secondary and higher	Two
Unmarried	Employed	Yes	Yes	One		High	Low	On foot	Great than 24 months			Protestant	middle	Examined	Yes	Low	High	Secondary and higher	Two
Married	Employed	Yes	No	Five or more	Geater than 24 months	High	High		Great than 24 months			Islam	poorer			Low	High	Primary	Three or more
Married	Unemployed	Yes	No	Five or more	Less than 24 months	High	High	On foot	Great than 24 months			Protestant	poorer	Not Examined	Yes	Low	High	Primary	Three or more
Ever married	Unemployed	No	No	Four	Geater than 24 months	High	High	On foot	less than 24 monthes	Health Institution	greater than 4	Evangelical	poorer	Not Examined	Yes	Low	High	Primary	Three or more
Married	Unemployed	No	No	Five or more	Geater than 24 months	High	High		less than 24 monthes	Health Institution	greater than 4	Protestant	poorer			Low	High	Primary	Three or more
Married	Employed	No	No	Three	Geater than 24 months	High	High	On foot	less than 24 monthes	Health Institution	Less than 4	Protestant	poorer	Not Examined	Yes	Low	High	Primary	Three or more
Married	Employed	No	No	Five or more	Geater than 24 months	High	High		less than 24 monthes	Health Institution	greater than 4	Islam	poorer			Low	High	No eductation	Three or more
Married	Employed	No	No	Five or more	Less than 24 months	High	High		Great than 24 months			Islam	poorer			Low	High	No eductation	Three or more
Ever married	Employed	Yes	No	Five or more	Geater than 24 months	High	High	On foot	Great than 24 months	Home	Less than 4	Islam	poorer	Not Examined	Yes	Low	High	Primary	Three or more
Ever married	Employed	Yes	No	Five or more	Geater than 24 months	High	High	On foot	Great than 24 months			Islam	poorer	Not Examined	Yes	Low	High	Primary	Three or more
Married	Unemployed	Yes	No	Five or more	Geater than 24 months	High	High		less than 24 monthes	Health Institution	Less than 4	Others	poorer			Low	High	Primary	Three or more
Ever married	Employed	Yes	No	Four	Geater than 24 months	High	High	Vehicle	Great than 24 months	Health Institution	greater than 4	Evangelical	poorer	Not Examined	Yes	Low	High	Primary	Three or more
Married	Unemployed	Yes	No	Five or more	Geater than 24 months	High	High		less than 24 monthes	Health Institution	Less than 4	Protestant	poorer			High	High	Primary	Three or more
Married	Unemployed	Yes	No	Five or more	Geater than 24 months	High	High		Great than 24 months	Health Institution		Protestant	poorer			High	High	Primary	Three or more
Married	Unemployed	Yes	No	Five or more	Less than 24 months	High	High		Great than 24 months			Protestant	poorer			High	High	Primary	Three or more
Ever married	Employed	Yes	No	Five or more	Geater than 24 months	High	High	On foot	less than 24 monthes	Health Institution	Less than 4	Others	poorer	Not Examined	Yes	High	High	No eductation	Three or more
Married	Unemployed	No	No	Five or more	Geater than 24 months	High	High		less than 24 monthes	Health Institution	Less than 4	Protestant	poorer			High	High	No eductation	Three or more
Married	Unemployed	No	No	Five or more	Geater than 24 months	High	High		Great than 24 months			Protestant	poorer			High	High	No eductation	Three or more
Married	Unemployed	No	No	Four	Geater than 24 months	High	High	On foot	Great than 24 months			Others	poorer	Not Examined	Yes	High	High	No eductation	Three or more
Unmarried	Unemployed	No	No	One		High	High	On foot	less than 24 monthes	Health Institution	greater than 4	Protestant	poorer	Not Examined	Yes	High	High	Primary	Two
Married	Unemployed	No	No	Five or more	Geater than 24 months	High	High		less than 24 monthes	Health Institution	greater than 4	Protestant	poorer			High	High	Primary	Three or more
Married	Unemployed	No	No	Four	Geater than 24 months	High	High		Great than 24 months			Protestant	poorer			High	High	Primary	Three or more
Married	Unemployed	No	No	Five or more	Geater than 24 months	High	High	On foot	Great than 24 months			Evangelical	poorer	Not Examined	Yes	High	High	Primary	Three or more
Ever married	Unemployed	No	No	Four	Geater than 24 months	High	High		Great than 24 months	Home	No	Protestant	poorer			High	High	No eductation	Three or more
Married	Unemployed	Yes	No	Five or more	Less than 24 months	High	High		Great than 24 months			A.church	poorer			High	High	Primary	Three or more
Married	Unemployed	Yes	No	Five or more	Geater than 24 months	High	High		Great than 24 months			A.church	poorer			High	High	Primary	Three or more
Married	Unemployed	No	No	Three	Geater than 24 months	High	High		less than 24 monthes	Health Institution	greater than 4	Protestant	poorer			Low	High	Primary	Three or more
Married	Employed	Yes	No	Four	Geater than 24 months	High	Low	On foot	less than 24 monthes	Health Institution	greater than 4	Evangelical	poorer	Examined	Yes	Low	High	Secondary and higher	Three or more
Married	Employed	Yes	No	Three	Geater than 24 months	High	Low	On foot	Great than 24 months			Evangelical	poorer	Examined	Yes	Low	High	Secondary and higher	Three or more
Married	Employed	Yes	No	Five or more	Geater than 24 months	High	High	On foot	Great than 24 months	Health Institution	greater than 4	Evangelical	poorer	Not Examined	Yes	Low	High	No eductation	Three or more
Married	Unemployed	Yes	No	Four	Geater than 24 months	High	High		Great than 24 months	Health Institution	greater than 4	Islam	poorer			Low	High	No eductation	Three or more
Married	Employed	Yes	No	Five or more	Geater than 24 months	High	High		Great than 24 months			Evangelical	poorer			Low	High	Primary	Three or more
Married	Employed	No	No	Three	Geater than 24 months	High	High	On foot	Great than 24 months	Home	Less than 4	Protestant	poorer	Not Examined	Yes	Low	High	Primary	Three or more
Married	Employed	No	No	Five or more	Geater than 24 months	High	High		Great than 24 months	Health Institution	Less than 4	Protestant	poorer			Low	High	Primary	Three or more
Married	Employed	No	No	Four	Less than 24 months	High	High		Great than 24 months			Protestant	poorer			Low	High	Primary	Three or more
Married	Unemployed	Yes	No	Three	Geater than 24 months	High	Low		Great than 24 months	Health Institution	greater than 4	Evangelical	poorer			Low	High	Secondary and higher	Three or more
Ever married	Employed	No	No	Three	Geater than 24 months	High	High		less than 24 monthes	Home	Less than 4	Evangelical	poorer			High	High	Primary	Three or more
Ever married	Employed	No	No	Two	Less than 24 months	High	High		Great than 24 months			Evangelical	poorer			High	High	Primary	Two
Married	Unemployed	No	No	Two	Geater than 24 months	High	High		Great than 24 months	Health Institution	Less than 4	Evangelical	poorer			High	High	Primary	Two
Married	Unemployed	No	No	One		High	High		Great than 24 months			Evangelical	poorer			High	High	Primary	Two
Ever married	Employed	No	No	Two	Geater than 24 months	High	High	On foot	Great than 24 months			Evangelical	poorer	Not Examined	Yes	High	High	Primary	Two
Married	Unemployed	No	No	Five or more	Geater than 24 months	High	High		less than 24 monthes	Home	greater than 4	Others	poorer			High	High	No eductation	Three or more
Married	Unemployed	No	No	Two	Geater than 24 months	High	High	On foot	Great than 24 months			Others	poorer	Not Examined	Yes	High	High	No eductation	Two
Married	Employed	No	No	Five or more	Geater than 24 months	High	High		Great than 24 months			Protestant	poorer			High	High	Primary	Three or more
Unmarried	Unemployed	No	No	One		High	Low	On foot	Great than 24 months			Catholic	poorer	Not Examined	Yes	High	High	Secondary and higher	Two
Married	Employed	No	No	Four	Geater than 24 months	High	High		Great than 24 months			Catholic	poorer			High	High	Primary	Three or more
Married	Unemployed	No	No	Two	Geater than 24 months	High	High		less than 24 monthes	Health Institution	greater than 4	Islam	poorer			High	High	Primary	Two
Married	Employed	Yes	No	Five or more	Geater than 24 months	High	High	On foot	Great than 24 months	Home	Less than 4	Catholic	middle	Not Examined	Yes	High	High	No eductation	Three or more
Married	Employed	Yes	No	Five or more	Geater than 24 months	High	High	On foot	Great than 24 months	Health Institution		Catholic	middle	Not Examined	Yes	High	High	No eductation	Three or more
Married	Unemployed	No	Yes	Three	Geater than 24 months	Low	Low	Vehicle	less than 24 monthes	Health Institution	greater than 4	Protestant	Recher	Not Examined	Yes	Low	Low	Secondary and higher	Three or more
Married	Unemployed	No	Yes	Two	Geater than 24 months	Low	Low	Vehicle	Great than 24 months			Protestant	Recher	Not Examined	Yes	Low	Low	Secondary and higher	Two
Married	Unemployed	Yes	Yes	One		Low	Low		Great than 24 months	Health Institution	greater than 4	Protestant	Recher			Low	Low	Secondary and higher	Two
Married	Unemployed	Yes	No	Five or more	Geater than 24 months	High	High		Great than 24 months			Evangelical	middle			Low	Low	No eductation	Three or more
Married	Unemployed	Yes	No	Two	Geater than 24 months	Low	Low		Great than 24 months	Health Institution	Less than 4	Evangelical	Recher			Low	Low	Secondary and higher	Two
Married	Unemployed	Yes	No	One		Low	Low		Great than 24 months			Evangelical	Recher			Low	Low	Secondary and higher	Two
Unmarried	Unemployed	Yes	Yes	One		Low	High	On foot	less than 24 monthes	Health Institution	greater than 4	Evangelical	Recher	Not Examined	Yes	Low	Low	Primary	Two
Ever married	Unemployed	Yes	No	Five or more	Geater than 24 months	High	High		Great than 24 months			Islam	middle			Low	Low	Primary	Three or more
Ever married	Unemployed	Yes	Yes	Three	Geater than 24 months	Low	Low	Vehicle	Great than 24 months	Health Institution	greater than 4	Islam	Recher	Not Examined	Yes	Low	Low	Secondary and higher	Three or more
Married	Unemployed	No	Yes	Four	Geater than 24 months	Low	High	On foot	Great than 24 months	Health Institution	greater than 4	Islam	Recher	Not Examined	Yes	Low	Low	Primary	Three or more
Married	Unemployed	Yes	Yes	Five or more	Geater than 24 months	Low	High	On foot	less than 24 monthes	Health Institution	greater than 4	Islam	Recher	Not Examined	Yes	Low	Low	Primary	Three or more
Married	Unemployed	Yes	Yes	Five or more	Geater than 24 months	Low	High	On foot	Great than 24 months			Islam	Recher	Not Examined	Yes	Low	Low	Primary	Three or more
Married	Unemployed	No	Yes	Two	Geater than 24 months	Low	High	On foot	less than 24 monthes	Health Institution	greater than 4	Islam	Recher	Not Examined	Yes	Low	Low	No eductation	Two
Married	Unemployed	No	Yes	One		Low	Low		Great than 24 months	Health Institution	greater than 4	Islam	Recher			Low	Low	Secondary and higher	Two
Married	Employed	No	No	Two	Geater than 24 months	High	High	On foot	less than 24 monthes	Health Institution	greater than 4	Protestant	poorer	Not Examined	Yes	Low	High	Primary	Two
Married	Employed	No	No	One		High	High	On foot	Great than 24 months	Health Institution		Protestant	poorer	Not Examined	Yes	Low	High	Primary	Two
Ever married	Unemployed	No	No	One		High	High		less than 24 monthes	Health Institution	greater than 4	Catholic	poorer			Low	High	Primary	Two
Ever married	Employed	No	No	Two	Geater than 24 months	High	High	On foot	less than 24 monthes	Health Institution	greater than 4	Islam	poorer	Not Examined	Yes	Low	High	Primary	Two
Ever married	Employed	No	No	One		High	High	On foot	Great than 24 months			Islam	poorer	Not Examined	Yes	Low	High	Primary	Two
Married	Employed	No	No	Two	Less than 24 months	High	High		Great than 24 months	Health Institution	greater than 4	Protestant	poorer			Low	High	Primary	Two
Married	Employed	No	No	One		High	High		Great than 24 months			Protestant	poorer			Low	High	Primary	Two
Married	Employed	Yes	Yes	Five or more	Less than 24 months	High	High	On foot	less than 24 monthes	Health Institution	greater than 4	Others	poorer	Not Examined	Yes	Low	High	Primary	Three or more
Married	Employed	Yes	Yes	Four	Geater than 24 months	High	High	On foot	Great than 24 months			Others	poorer	Not Examined	Yes	Low	High	Primary	Three or more
Married	Employed	Yes	Yes	One		High	High		Great than 24 months			Others	poorer			Low	High	Primary	Two
Married	Employed	Yes	No	Five or more	Geater than 24 months	High	High	On foot	less than 24 monthes	Health Institution	greater than 4	Evangelical	poorer	Not Examined	Yes	Low	High	Primary	Three or more
Married	Employed	Yes	No	Four	Less than 24 months	High	High	On foot	Great than 24 months			Evangelical	poorer	Not Examined	Yes	Low	High	Primary	Three or more
Married	Employed	Yes	No	Three	Geater than 24 months	High	High	On foot	Great than 24 months			Evangelical	poorer	Not Examined	Yes	Low	High	Primary	Three or more
Married	Unemployed	Yes	No	Three	Geater than 24 months	High	High		Great than 24 months	Health Institution	greater than 4	Evangelical	poorer			Low	High	No eductation	Three or more
Married	Unemployed	No	No	Four	Less than 24 months	High	High	On foot	Great than 24 months			Protestant	poorer	Not Examined	Yes	Low	High	Primary	Three or more
Married	Employed	No	No	Five or more	Geater than 24 months	High	High		Great than 24 months			Protestant	poorer			Low	High	No eductation	Three or more
Married	Unemployed	No	No	One		High	High		Great than 24 months			Islam	poorer			Low	High	Primary	Two
Married	Unemployed	Yes	No	One		High	High		Great than 24 months			Protestant	poorer			Low	High	Primary	Two
Married	Unemployed	No	Yes	One		High	High		less than 24 monthes	Health Institution	greater than 4	Others	poorer			Low	High	Primary	Two
Married	Unemployed	Yes	Yes	Four	Geater than 24 months	Low	Low	On foot	less than 24 monthes	Health Institution	greater than 4	Protestant	Recher	Not Examined	Yes	Low	High	Secondary and higher	Three or more
Married	Unemployed	Yes	Yes	Three	Geater than 24 months	Low	Low	On foot	Great than 24 months			Protestant	Recher	Not Examined	Yes	Low	High	Secondary and higher	Three or more
Married	Employed	Yes	No	Five or more	Geater than 24 months	High	High	On foot	Great than 24 months			Others	poorer	Not Examined	Yes	Low	High	No eductation	Three or more
Unmarried	Employed	Yes	No	Two	Geater than 24 months	High	Low	On foot	Great than 24 months	Health Institution	Less than 4	Evangelical	poorer	Not Examined	Yes	Low	High	Secondary and higher	Two
Married	Employed	Yes	Yes	Five or more	Geater than 24 months	High	High		Great than 24 months			Protestant	middle			Low	High	Primary	Three or more
Ever married	Employed	No	No	Two	Geater than 24 months	High	High	On foot	less than 24 monthes	Health Institution	greater than 4	Evangelical	poorer	Not Examined	Yes	Low	High	Primary	Two
Ever married	Employed	No	No	One		High	High	On foot	Great than 24 months			Evangelical	poorer	Not Examined	Yes	Low	High	Primary	Two
Unmarried	Employed	No	No	Five or more	Geater than 24 months	High	High		less than 24 monthes	Health Institution	Less than 4	Evangelical	poorer			Low	High	Primary	Three or more
Unmarried	Employed	No	No	Four	Less than 24 months	High	High		Great than 24 months			Evangelical	poorer			Low	High	Primary	Three or more
Married	Unemployed	No	No	Two	Geater than 24 months	High	Low	On foot	less than 24 monthes	Health Institution	greater than 4	Evangelical	poorer	Examined	Yes	Low	High	Secondary and higher	Two
Married	Unemployed	Yes	No	Three	Less than 24 months	High	High	Vehicle	less than 24 monthes	Health Institution	greater than 4	Others	poorer	Not Examined	Yes	Low	High	Primary	Three or more
Married	Unemployed	Yes	No	Two	Geater than 24 months	High	High	Vehicle	Great than 24 months			Others	poorer	Not Examined	Yes	Low	High	Primary	Two
Married	Unemployed	Yes	No	Five or more	Geater than 24 months	High	High		Great than 24 months			Evangelical	poorer			Low	High	Primary	Three or more
Unmarried	Unemployed	Yes	No	One		High	Low	On foot	less than 24 monthes	Health Institution	greater than 4	Evangelical	poorer	Not Examined	Yes	Low	High	Secondary and higher	Two
Unmarried	Unemployed	Yes	No	One		High	Low		less than 24 monthes	Health Institution	greater than 4	Evangelical	poorer			Low	High	Secondary and higher	Two
Married	Unemployed	Yes	No	Five or more	Geater than 24 months	High	High		Great than 24 months			Evangelical	poorer			Low	High	No eductation	Three or more
Married	Employed	Yes	Yes	Four	Less than 24 months	High	High	On foot	less than 24 monthes	Health Institution	greater than 4	Evangelical	poorer	Not Examined	Yes	Low	High	Primary	Three or more
Married	Employed	Yes	Yes	Three	Geater than 24 months	High	High	On foot	Great than 24 months	Health Institution		Evangelical	poorer	Not Examined	Yes	Low	High	Primary	Three or more
Married	Employed	Yes	Yes	Two	Geater than 24 months	High	High	On foot	Great than 24 months			Evangelical	poorer	Not Examined	Yes	Low	High	Primary	Two
Married	Employed	No	No	Four	Geater than 24 months	High	High	Vehicle	less than 24 monthes	Health Institution	Less than 4	Evangelical	poorer	Not Examined	Yes	Low	High	No eductation	Three or more
Married	Employed	Yes	No	One		Low	High	Vehicle	less than 24 monthes	Health Institution	greater than 4	Protestant	Recher	Not Examined	Yes	Low	Low	Primary	Two
Married	Employed	Yes	No	Four	Geater than 24 months	High	High	On foot	Great than 24 months	Health Institution	Less than 4	Protestant	middle	Not Examined	Yes	Low	Low	Primary	Three or more
Unmarried	Unemployed	Yes	No	One		High	Low	On foot	less than 24 monthes	Health Institution	Less than 4	Others	middle	Not Examined	Yes	Low	Low	Secondary and higher	Two
Ever married	Employed	No	Yes	One		Low	Low	Vehicle	less than 24 monthes	Health Institution	greater than 4	Catholic	Recher	Not Examined	Yes	Low	Low	Secondary and higher	Two
Ever married	Unemployed	Yes	No	Two	Geater than 24 months	High	Low		less than 24 monthes	Health Institution	greater than 4	Others	middle			Low	Low	Secondary and higher	Two
Ever married	Unemployed	Yes	Yes	Three	Geater than 24 months	Low	High	On foot	less than 24 monthes	Health Institution	greater than 4	Others	Recher	Not Examined	Yes	Low	Low	Primary	Three or more
Married	Employed	Yes	Yes	One		Low	Low		Great than 24 months			Protestant	Recher			Low	Low	Secondary and higher	Two
Married	Unemployed	Yes	No	One		Low	High		less than 24 monthes	Health Institution	greater than 4	Evangelical	Recher			Low	Low	Primary	Two
Married	Employed	Yes	Yes	Two	Geater than 24 months	Low	Low		Great than 24 months			Protestant	Recher			Low	Low	Secondary and higher	Two
Unmarried	Employed	Yes	Yes	One		Low	High		Great than 24 months			Evangelical	Recher			Low	Low	Primary	Two
Unmarried	Employed	No	No	Four	Geater than 24 months	High	High		Great than 24 months			Others	poorer			Low	Low	Primary	Three or more
Married	Employed	No	Yes	Two	Geater than 24 months	Low	Low	Vehicle	less than 24 monthes	Health Institution	greater than 4	Evangelical	Recher	Examined	Yes	Low	Low	Secondary and higher	Two
Married	Employed	Yes	Yes	One		Low	Low	Vehicle	Great than 24 months			Protestant	Recher	Not Examined	Yes	Low	Low	Secondary and higher	Two
Ever married	Employed	Yes	Yes	One		High	High		less than 24 monthes	Home	Less than 4	Others	poorer			High	Low	Primary	Two
Married	Unemployed	No	No	Five or more	Geater than 24 months	High	High	On foot	less than 24 monthes	Health Institution	greater than 4	Islam	poorer	Examined	Yes	High	Low	No eductation	Three or more
Married	Unemployed	No	No	Five or more	Less than 24 months	High	High		Great than 24 months			Others	middle			High	Low	No eductation	Three or more
Married	Unemployed	No	No	Five or more	Geater than 24 months	High	High		Great than 24 months			Others	middle			High	Low	No eductation	Three or more
Married	Employed	No	Yes	Four	Geater than 24 months	High	High		less than 24 monthes	Health Institution	greater than 4	A.church	middle			High	Low	Primary	Three or more
Married	Employed	No	Yes	Three	Less than 24 months	High	High		Great than 24 months			A.church	middle			High	Low	Primary	Three or more
Ever married	Unemployed	No	No	One		Low	High	On foot	less than 24 monthes	Health Institution	Less than 4	Islam	Recher	Not Examined	Yes	Low	Low	Primary	Two
Ever married	Employed	No	No	Three	Geater than 24 months	Low	High		less than 24 monthes	Health Institution	greater than 4	Islam	Recher			Low	Low	No eductation	Three or more
Unmarried	Unemployed	Yes	No	Two	Less than 24 months	High	High	On foot	Great than 24 months	Health Institution	greater than 4	Islam	poorer	Examined	Yes	Low	Low	Primary	Two
Unmarried	Unemployed	Yes	No	One		High	High	On foot	Great than 24 months			Islam	poorer	Examined	Yes	Low	Low	Primary	Two
Married	Unemployed	No	Yes	Two	Geater than 24 months	Low	Low		Great than 24 months	Health Institution	No	Catholic	Recher			Low	Low	Secondary and higher	Two
Married	Employed	Yes	Yes	One		Low	High	Vehicle	less than 24 monthes	Health Institution	greater than 4	Islam	Recher	Not Examined	Yes	Low	Low	Primary	Two
Married	Unemployed	Yes	Yes	Two	Geater than 24 months	Low	High	Vehicle	less than 24 monthes	Health Institution	greater than 4	Islam	Recher	Not Examined	Yes	Low	Low	Primary	Two
Married	Unemployed	Yes	Yes	One		Low	High	Vehicle	Great than 24 months			Islam	Recher	Not Examined	Yes	Low	Low	Primary	Two
Ever married	Employed	Yes	Yes	One		Low	Low		Great than 24 months			Evangelical	Recher			Low	Low	Secondary and higher	Two
Married	Unemployed	Yes	Yes	One		Low	Low		Great than 24 months			Protestant	Recher			Low	Low	Secondary and higher	Two
Married	Unemployed	No	Yes	Five or more	Geater than 24 months	High	High		Great than 24 months	Home	Less than 4	Evangelical	poorer			Low	High	Primary	Three or more
Married	Unemployed	No	No	Three	Less than 24 months	High	High	Vehicle	less than 24 monthes	Health Institution	greater than 4	Evangelical	poorer	Not Examined	Yes	Low	High	Primary	Three or more
Married	Unemployed	No	No	Two	Geater than 24 months	High	High	Vehicle	less than 24 monthes	Health Institution		Evangelical	poorer	Not Examined	Yes	Low	High	Primary	Two
Married	Unemployed	No	No	One		High	High	Vehicle	Great than 24 months			Evangelical	poorer	Not Examined	Yes	Low	High	Primary	Two
Married	Unemployed	Yes	Yes	Five or more	Geater than 24 months	High	High	On foot	less than 24 monthes	Health Institution	greater than 4	Evangelical	poorer	Not Examined	Yes	Low	High	Primary	Three or more
Married	Unemployed	No	No	Five or more	Geater than 24 months	High	High		less than 24 monthes	Health Institution	greater than 4	Evangelical	poorer			Low	High	No eductation	Three or more
Married	Unemployed	No	No	Three	Geater than 24 months	High	High		Great than 24 months			Evangelical	poorer			Low	High	Primary	Three or more
Married	Unemployed	Yes	Yes	Three	Geater than 24 months	High	High	Vehicle	less than 24 monthes	Health Institution	Less than 4	Evangelical	middle	Not Examined	Yes	Low	High	Primary	Three or more
Married	Unemployed	Yes	Yes	Two	Geater than 24 months	High	High	Vehicle	Great than 24 months			Evangelical	middle	Not Examined	Yes	Low	High	Primary	Two
Married	Unemployed	Yes	No	Three	Geater than 24 months	High	High		less than 24 monthes	Health Institution	greater than 4	Evangelical	poorer			Low	High	Primary	Three or more
Married	Unemployed	Yes	No	Two	Less than 24 months	High	High		Great than 24 months			Evangelical	poorer			Low	High	Primary	Two
Married	Employed	Yes	No	Two	Geater than 24 months	High	High		Great than 24 months			Evangelical	poorer			Low	High	Primary	Two
Married	Employed	No	No	Three	Geater than 24 months	High	Low	On foot	Great than 24 months			Protestant	poorer	Not Examined	Yes	Low	High	Secondary and higher	Three or more
Married	Unemployed	No	Yes	Four	Geater than 24 months	High	High	Vehicle	less than 24 monthes	Health Institution	greater than 4	Evangelical	middle	Not Examined	Yes	Low	High	Primary	Three or more
Married	Unemployed	No	Yes	Three	Less than 24 months	High	High	Vehicle	Great than 24 months	Health Institution		Evangelical	middle	Not Examined	Yes	Low	High	Primary	Three or more
Married	Unemployed	No	Yes	Two	Less than 24 months	High	High	Vehicle	Great than 24 months			Evangelical	middle	Not Examined	Yes	Low	High	Primary	Two
Married	Unemployed	No	Yes	One		High	High	Vehicle	Great than 24 months			Evangelical	middle	Not Examined	Yes	Low	High	Primary	Two
Married	Unemployed	No	No	One		High	High		less than 24 monthes	Health Institution	greater than 4	Protestant	poorer			Low	High	Primary	Two
Ever married	Employed	No	No	Two	Geater than 24 months	High	High	Vehicle	Great than 24 months			Protestant	poorer	Not Examined	Yes	Low	High	Primary	Two
Married	Unemployed	No	No	Two	Geater than 24 months	High	High		less than 24 monthes	Health Institution	greater than 4	Islam	middle			Low	Low	Primary	Two
Married	Unemployed	No	No	One		High	High		Great than 24 months	Health Institution		Islam	middle			Low	Low	Primary	Two
Married	Employed	Yes	Yes	One		Low	High	Vehicle	Great than 24 months	Health Institution	greater than 4	Islam	Recher	Not Examined	Yes	Low	Low	Primary	Two
Married	Employed	Yes	Yes	Two	Geater than 24 months	Low	Low	On foot	Great than 24 months			Evangelical	Recher	Not Examined	Yes	Low	Low	Secondary and higher	Two
Ever married	Unemployed	Yes	Yes	Five or more	Geater than 24 months	Low	High		less than 24 monthes	Health Institution	greater than 4	Evangelical	Recher			Low	Low	Primary	Three or more
Married	Employed	Yes	No	One		Low	High	On foot	Great than 24 months			Protestant	Recher	Not Examined	Yes	Low	Low	Primary	Two
Unmarried	Unemployed	Yes	Yes	One		Low	High	On foot	less than 24 monthes	Health Institution	Less than 4	Evangelical	Recher	Not Examined	Yes	Low	Low	Primary	Two
Married	Employed	No	Yes	One		High	Low		Great than 24 months	Health Institution	Less than 4	Evangelical	middle			Low	Low	Secondary and higher	Two
Married	Employed	Yes	Yes	Two	Geater than 24 months	High	High	On foot	Great than 24 months			Protestant	middle	Not Examined	Yes	Low	Low	Primary	Two
Unmarried	Unemployed	No	No	One		High	Low		Great than 24 months	Home	Less than 4	Protestant	poorer			Low	Low	Secondary and higher	Two
Married	Employed	No	No	Two	Geater than 24 months	High	Low		less than 24 monthes	Health Institution	greater than 4	Protestant	poorer			Low	Low	Secondary and higher	Two
Married	Employed	No	No	One		High	Low		Great than 24 months			Protestant	poorer			Low	Low	Secondary and higher	Two
Married	Employed	Yes	Yes	Three	Geater than 24 months	High	High	On foot	less than 24 monthes	Health Institution	greater than 4	Protestant	middle	Not Examined	Yes	Low	Low	Primary	Three or more
Married	Employed	Yes	Yes	Two	Less than 24 months	High	High	On foot	Great than 24 months			Protestant	middle	Not Examined	Yes	Low	Low	Primary	Two
Married	Employed	No	No	Two	Geater than 24 months	High	High		less than 24 monthes	Home	greater than 4	Protestant	poorer			Low	Low	Primary	Two
Ever married	Unemployed	Yes	No	Three	Geater than 24 months	High	High	On foot	Great than 24 months			Evangelical	middle	Not Examined	Yes	Low	Low	Primary	Three or more
Married	Employed	Yes	Yes	Three	Geater than 24 months	High	High		Great than 24 months			Islam	middle			Low	Low	Primary	Three or more
Married	Employed	Yes	Yes	Two	Geater than 24 months	Low	High	Vehicle	less than 24 monthes	Health Institution	greater than 4	Evangelical	Recher	Not Examined	Yes	Low	Low	Primary	Two
Ever married	Unemployed	Yes	Yes	Two	Geater than 24 months	Low	Low		Great than 24 months			Others	Recher			Low	Low	Secondary and higher	Two
Unmarried	Employed	No	Yes	One		Low	Low	On foot	less than 24 monthes	Health Institution	greater than 4	Evangelical	Recher	Not Examined	Yes	Low	Low	Secondary and higher	Two
Married	Unemployed	Yes	Yes	Five or more	Geater than 24 months	Low	Low		Great than 24 months			Islam	Recher			Low	Low	Secondary and higher	Three or more
Unmarried	Employed	No	Yes	One		Low	High		Great than 24 months			Evangelical	Recher			Low	Low	Primary	Two
Married	Employed	Yes	Yes	Three	Less than 24 months	Low	Low	On foot	Great than 24 months			Evangelical	Recher	Not Examined	Yes	Low	Low	Secondary and higher	Three or more
Married	Employed	Yes	Yes	Two	Geater than 24 months	Low	High		less than 24 monthes	Health Institution	greater than 4	Evangelical	Recher			Low	Low	Primary	Two
Married	Employed	No	Yes	Three	Geater than 24 months	Low	High		less than 24 monthes	Health Institution	greater than 4	Evangelical	Recher			Low	Low	Primary	Three or more
Married	Employed	No	Yes	Two	Less than 24 months	Low	High		Great than 24 months			Evangelical	Recher			Low	Low	Primary	Two
Ever married	Employed	No	Yes	Two	Geater than 24 months	Low	High	On foot	Great than 24 months			Islam	Recher	Not Examined	Yes	Low	Low	Primary	Two
Married	Employed	Yes	No	Two	Geater than 24 months	Low	Low	On foot	Great than 24 months			Catholic	Recher	Examined	Yes	Low	Low	Secondary and higher	Two
Married	Employed	Yes	Yes	One		Low	Low	On foot	less than 24 monthes	Health Institution	greater than 4	Others	Recher	Not Examined	Yes	Low	Low	Secondary and higher	Two
Ever married	Unemployed	Yes	No	Two	Geater than 24 months	High	High		less than 24 monthes	Health Institution	greater than 4	Islam	middle			Low	Low	Primary	Two
Married	Unemployed	No	No	Three	Geater than 24 months	Low	Low		less than 24 monthes	Health Institution	greater than 4	Evangelical	Recher			Low	Low	Secondary and higher	Three or more
Married	Unemployed	No	No	Two	Geater than 24 months	Low	Low		Great than 24 months			Evangelical	Recher			Low	Low	Secondary and higher	Two
Married	Unemployed	Yes	Yes	Three	Geater than 24 months	Low	Low	On foot	Great than 24 months	Health Institution	greater than 4	Protestant	Recher	Examined	Yes	Low	Low	Secondary and higher	Three or more
Married	Employed	Yes	Yes	Four	Geater than 24 months	Low	Low		Great than 24 months			Catholic	Recher			Low	Low	Secondary and higher	Three or more
Married	Employed	Yes	Yes	Two	Geater than 24 months	Low	Low	Vehicle	less than 24 monthes	Health Institution	greater than 4	A.church	Recher	Examined	Yes	Low	Low	Secondary and higher	Two
Married	Employed	Yes	Yes	One		Low	Low	Vehicle	Great than 24 months			A.church	Recher	Examined	Yes	Low	Low	Secondary and higher	Two
Married	Employed	Yes	Yes	One		Low	Low		Great than 24 months			Islam	Recher			Low	Low	Secondary and higher	Two
Married	Employed	Yes	Yes	One		Low	Low	Vehicle	less than 24 monthes	Health Institution	greater than 4	Evangelical	Recher	Examined	Yes	Low	Low	Secondary and higher	Two
Married	Employed	Yes	Yes	Four	Geater than 24 months	Low	Low	On foot	Great than 24 months			Protestant	Recher	Not Examined	Yes	Low	Low	Secondary and higher	Three or more
Married	Unemployed	No	Yes	Four	Geater than 24 months	Low	Low	Vehicle	less than 24 monthes	Health Institution	greater than 4	Evangelical	Recher	Not Examined	Yes	Low	Low	Secondary and higher	Three or more
Married	Unemployed	No	Yes	Three	Geater than 24 months	Low	Low	Vehicle	Great than 24 months			Evangelical	Recher	Not Examined	Yes	Low	Low	Secondary and higher	Three or more
Married	Employed	No	No	Five or more	Geater than 24 months	High	High		less than 24 monthes	Home	greater than 4	Islam	middle			Low	Low	Primary	Three or more
Married	Employed	No	No	Five or more	Less than 24 months	High	High		Great than 24 months			Islam	middle			Low	Low	Primary	Three or more
Married	Unemployed	No	Yes	Three	Geater than 24 months	High	High	On foot	Great than 24 months			Islam	middle	Not Examined	Yes	Low	Low	Primary	Three or more
Married	Unemployed	No	Yes	One		High	High		Great than 24 months			Islam	middle			Low	Low	Primary	Two
Married	Unemployed	No	Yes	Five or more	Geater than 24 months	High	High		Great than 24 months			Islam	middle			Low	Low	No eductation	Three or more
Married	Employed	No	No	Five or more	Geater than 24 months	High	High	On foot	Great than 24 months	Health Institution	Less than 4	Others	poorer	Not Examined	Yes	Low	Low	Primary	Three or more
Married	Employed	No	No	Five or more	Less than 24 months	High	High	On foot	Great than 24 months			Others	poorer	Not Examined	Yes	Low	Low	Primary	Three or more
Married	Unemployed	No	Yes	Three	Geater than 24 months	Low	Low	On foot	Great than 24 months	Home	greater than 4	Islam	Recher	Not Examined	Yes	Low	Low	Secondary and higher	Three or more
Married	Unemployed	No	Yes	Three	Geater than 24 months	High	High	On foot	less than 24 monthes	Health Institution	greater than 4	Islam	poorer	Not Examined	Yes	Low	Low	Primary	Three or more
Married	Unemployed	No	Yes	Two	Geater than 24 months	High	High	On foot	Great than 24 months			Islam	poorer	Not Examined	Yes	Low	Low	Primary	Two
Married	Unemployed	No	No	Four	Geater than 24 months	High	High	On foot	less than 24 monthes	Health Institution	greater than 4	Evangelical	poorer	Not Examined	Yes	High	High	Primary	Three or more
Married	Unemployed	No	No	Three	Less than 24 months	High	High	On foot	Great than 24 months			Evangelical	poorer	Not Examined	Yes	High	High	Primary	Three or more
Married	Employed	No	No	Five or more	Geater than 24 months	High	High		Great than 24 months			Protestant	poorer			High	High	No eductation	Three or more
Married	Unemployed	No	No	Two		High	High		Great than 24 months			Protestant	poorer			High	High	Primary	Two
Married	Unemployed	No	No	One		High	High		Great than 24 months			Protestant	poorer			High	High	Primary	Two
Married	Employed	No	No	Five or more	Geater than 24 months	High	High	Vehicle	Great than 24 months	Health Institution	Less than 4	A.church	poorer	Not Examined	Yes	High	High	No eductation	Three or more
Ever married	Unemployed	No	Yes	Two	Geater than 24 months	High	High	Vehicle	less than 24 monthes	Home	greater than 4	Evangelical	poorer	Not Examined	Yes	High	High	No eductation	Two
Married	Unemployed	No	Yes	Two	Geater than 24 months	High	High	On foot	less than 24 monthes	Home	greater than 4	Evangelical	poorer	Not Examined	Yes	High	High	Primary	Two
Married	Unemployed	No	Yes	One		High	High	On foot	Great than 24 months			Evangelical	poorer	Not Examined	Yes	High	High	Primary	Two
Ever married	Unemployed	No	No	Three	Geater than 24 months	High	High		Great than 24 months	Home	greater than 4	Others	poorer			High	High	No eductation	Three or more
Married	Employed	Yes	No	Five or more	Geater than 24 months	High	High	On foot	less than 24 monthes	Home	greater than 4	Others	poorer	Not Examined	Yes	High	High	No eductation	Three or more
Married	Employed	Yes	No	Five or more	Geater than 24 months	High	High	On foot	Great than 24 months			Others	poorer	Not Examined	Yes	High	High	No eductation	Three or more
Unmarried	Unemployed	Yes	No	One		High	Low	On foot	less than 24 monthes	Home	greater than 4	Evangelical	poorer	Not Examined	Yes	High	High	Secondary and higher	Two
Married	Unemployed	Yes	Yes	One		High	High	Vehicle	less than 24 monthes	Home	greater than 4	Others	poorer	Not Examined	Yes	High	High	Primary	Two
Married	Unemployed	No	No	Two	Less than 24 months	High	Low		less than 24 monthes	Health Institution	Less than 4	Protestant	poorer			High	High	Secondary and higher	Two
Married	Unemployed	No	No	One		High	Low		less than 24 monthes	Health Institution		Protestant	poorer			High	High	Secondary and higher	Two
Married	Unemployed	No	No	Three	Geater than 24 months	High	High		less than 24 monthes	Home	greater than 4	Others	poorer			High	High	No eductation	Three or more
Married	Unemployed	No	No	Two	Geater than 24 months	High	High		Great than 24 months			Others	poorer			High	High	No eductation	Two
Married	Unemployed	No	No	Five or more	Geater than 24 months	High	High	On foot	less than 24 monthes	Health Institution	greater than 4	Others	poorer	Not Examined	Yes	High	High	Primary	Three or more
Married	Unemployed	No	No	Four	Geater than 24 months	High	High	On foot	Great than 24 months			Others	poorer	Not Examined	Yes	High	High	Primary	Three or more
Unmarried	Employed	Yes	No	One		High	Low	On foot	Great than 24 months			Evangelical	middle	Not Examined	Yes	High	High	Secondary and higher	Two
Married	Unemployed	No	No	Five or more	Geater than 24 months	High	High		less than 24 monthes	Home	Less than 4	Protestant	poorer			High	High	Primary	Three or more
Married	Unemployed	No	No	Four	Geater than 24 months	High	High		Great than 24 months	Home		Protestant	poorer			High	High	Primary	Three or more
Ever married	Employed	No	No	One		High	High	On foot	less than 24 monthes	Health Institution	greater than 4	Protestant	poorer	Examined	Yes	High	High	Primary	Two
Ever married	Employed	Yes	Yes	Two	Geater than 24 months	High	High		less than 24 monthes	Health Institution	Less than 4	Evangelical	middle			Low	High	Primary	Two
Ever married	Employed	Yes	Yes	One		High	High		Great than 24 months			Evangelical	middle			Low	High	Primary	Two
Married	Employed	Yes	Yes	Two	Geater than 24 months	High	Low	Vehicle	less than 24 monthes	Home	greater than 4	Protestant	middle	Not Examined	Yes	Low	High	Secondary and higher	Two
Ever married	Unemployed	No	No	Two	Geater than 24 months	High	Low		less than 24 monthes	Health Institution	greater than 4	Protestant	poorer			Low	High	Secondary and higher	Two
Ever married	Unemployed	No	No	One		High	Low		Great than 24 months			Protestant	poorer			Low	High	Secondary and higher	Two
Ever married	Employed	No	No	Four	Geater than 24 months	High	High		less than 24 monthes	Home	greater than 4	Islam	poorer			Low	High	Primary	Three or more
Ever married	Employed	No	No	Three	Less than 24 months	High	High		Great than 24 months	Home		Islam	poorer			Low	High	Primary	Three or more
Ever married	Employed	No	No	Two	Geater than 24 months	High	High		Great than 24 months			Islam	poorer			Low	High	Primary	Two
Ever married	Employed	No	No	Two	Geater than 24 months	High	High	On foot	Great than 24 months			Protestant	poorer	Examined	Yes	Low	High	Primary	Two
Ever married	Unemployed	Yes	No	Five or more	Less than 24 months	High	High		Great than 24 months	Home	Less than 4	Others	poorer			Low	High	Primary	Three or more
Ever married	Unemployed	Yes	No	Five or more	Geater than 24 months	High	High		Great than 24 months			Others	poorer			Low	High	Primary	Three or more
Unmarried	Employed	Yes	No	One		High	Low		less than 24 monthes	Health Institution	Less than 4	Protestant	poorer			Low	High	Secondary and higher	Two
Married	Unemployed	Yes	No	One		High	High	On foot	less than 24 monthes	Health Institution	greater than 4	Protestant	poorer	Not Examined	Yes	Low	High	Primary	Two
Married	Unemployed	No	No	Five or more	Less than 24 months	High	High	On foot	Great than 24 months			Evangelical	poorer	Not Examined	Yes	Low	High	Primary	Three or more
Married	Employed	No	No	One		High	Low		less than 24 monthes	Health Institution	greater than 4	Evangelical	poorer			Low	High	Secondary and higher	Two
Married	Unemployed	No	No	One		High	High		less than 24 monthes	Health Institution	greater than 4	Evangelical	poorer			Low	High	Primary	Two
Unmarried	Unemployed	No	No	One		High	High		less than 24 monthes	Health Institution	Less than 4	Others	poorer			Low	High	Primary	Two
Ever married	Unemployed	No	No	Five or more	Geater than 24 months	High	High		Great than 24 months			Others	poorer			Low	High	No eductation	Three or more
Ever married	Employed	No	No	Four	Geater than 24 months	High	High	On foot	less than 24 monthes	Health Institution	greater than 4	Islam	poorer	Not Examined	Yes	Low	High	Primary	Three or more
Ever married	Employed	No	No	Three	Geater than 24 months	High	High	On foot	Great than 24 months			Islam	poorer	Not Examined	Yes	Low	High	Primary	Three or more
Ever married	Employed	No	No	One		High	Low	Vehicle	less than 24 monthes	Health Institution	Less than 4	Evangelical	poorer	Not Examined	Yes	Low	High	Secondary and higher	Two
Married	Unemployed	No	No	Five or more	Geater than 24 months	High	High		less than 24 monthes	Health Institution	greater than 4	A.church	poorer			Low	High	No eductation	Three or more
Married	Unemployed	No	No	Four	Geater than 24 months	High	High		Great than 24 months			A.church	poorer			Low	High	No eductation	Three or more
Married	Employed	No	No	Two	Geater than 24 months	High	Low	Vehicle	less than 24 monthes	Health Institution	greater than 4	Evangelical	poorer	Not Examined	Yes	Low	High	Secondary and higher	Two
Married	Employed	No	No	One		High	Low	Vehicle	Great than 24 months			Evangelical	poorer	Not Examined	Yes	Low	High	Secondary and higher	Two
Married	Employed	Yes	No	Five or more	Geater than 24 months	High	High		Great than 24 months			Evangelical	poorer			High	High	No eductation	Three or more
Ever married	Employed	Yes	No	Two	Geater than 24 months	High	High		less than 24 monthes	Health Institution	Less than 4	Islam	poorer			High	High	No eductation	Two
Ever married	Employed	Yes	No	One		High	High		Great than 24 months	Health Institution		Islam	poorer			High	High	No eductation	Two
Ever married	Employed	Yes	No	Five or more	Geater than 24 months	High	High		Great than 24 months			Islam	poorer			High	High	No eductation	Three or more
Ever married	Unemployed	No	No	Five or more	Geater than 24 months	High	High		less than 24 monthes	Home	greater than 4	Evangelical	poorer			High	High	No eductation	Three or more
Ever married	Unemployed	No	No	Five or more	Geater than 24 months	High	High		Great than 24 months			Evangelical	poorer			High	High	No eductation	Three or more
Unmarried	Unemployed	No	No	One		High	High		less than 24 monthes	Health Institution	Less than 4	Evangelical	poorer			High	High	Primary	Two
Married	Employed	No	No	Five or more	Less than 24 months	High	High	On foot	Great than 24 months	Home	Less than 4	Islam	poorer	Not Examined	Yes	High	High	Primary	Three or more
Married	Employed	No	No	Four	Geater than 24 months	High	High	On foot	Great than 24 months			Islam	poorer	Not Examined	Yes	High	High	Primary	Three or more
Married	Employed	Yes	Yes	One		High	High		less than 24 monthes	Health Institution	greater than 4	Evangelical	poorer			High	High	No eductation	Two
Ever married	Employed	No	No	Three	Geater than 24 months	High	High		Great than 24 months			Evangelical	poorer			High	High	Primary	Three or more
Married	Employed	No	No	Five or more	Geater than 24 months	High	High	Vehicle	Great than 24 months	Health Institution	greater than 4	Protestant	poorer	Not Examined	Yes	High	High	No eductation	Three or more
Married	Employed	No	No	Five or more	Geater than 24 months	High	High	On foot	less than 24 monthes	Health Institution	greater than 4	Protestant	poorer	Not Examined	Yes	High	High	No eductation	Three or more
Married	Employed	No	No	Five or more	Less than 24 months	High	High	On foot	Great than 24 months			Protestant	poorer	Not Examined	Yes	High	High	No eductation	Three or more
Ever married	Unemployed	No	No	Five or more	Geater than 24 months	High	High	On foot	less than 24 monthes	Health Institution	No	Evangelical	poorer	Not Examined	Yes	High	High	No eductation	Three or more
Married	Employed	Yes	No	Two	Less than 24 months	High	High		Great than 24 months	Health Institution	greater than 4	Islam	poorer			Low	High	Primary	Two
Married	Employed	Yes	No	One		High	High		Great than 24 months			Islam	poorer			Low	High	Primary	Two
Married	Employed	No	No	One		High	Low	Vehicle	Great than 24 months	Health Institution	greater than 4	Evangelical	poorer	Not Examined	Yes	Low	High	Secondary and higher	Two
Married	Unemployed	Yes	No	Two	Geater than 24 months	High	High	Vehicle	Great than 24 months			Evangelical	poorer	Not Examined	Yes	Low	High	Primary	Two
Married	Employed	Yes	No	Four	Geater than 24 months	High	High		less than 24 monthes	Home	greater than 4	Others	poorer			Low	High	Primary	Three or more
Married	Unemployed	No	No	Two	Less than 24 months	High	High		Great than 24 months			Protestant	poorer			Low	High	No eductation	Two
Married	Employed	Yes	No	Three	Geater than 24 months	Low	High	On foot	Great than 24 months			Evangelical	Recher	Not Examined	Yes	Low	High	Primary	Three or more
Married	Employed	No	No	Four	Less than 24 months	High	High	On foot	Great than 24 months			Protestant	poorer	Not Examined	Yes	Low	High	Primary	Three or more
Ever married	Unemployed	No	No	One		High	Low	On foot	less than 24 monthes	Health Institution	greater than 4	Protestant	poorer	Not Examined	Yes	Low	High	Secondary and higher	Two
Ever married	Unemployed	No	No	One		High	High	Vehicle	less than 24 monthes	Health Institution	greater than 4	Evangelical	poorer	Not Examined	Yes	Low	High	Primary	Two
Married	Employed	No	No	Two	Geater than 24 months	High	High	On foot	Great than 24 months			Protestant	poorer	Not Examined	Yes	Low	High	Primary	Two
Ever married	Unemployed	No	No	Four	Geater than 24 months	High	High		Great than 24 months	Health Institution	greater than 4	Others	middle			Low	Low	Primary	Three or more
Married	Unemployed	No	No	Three	Less than 24 months	Low	High		Great than 24 months			Evangelical	Recher			Low	Low	No eductation	Three or more
Unmarried	Employed	Yes	Yes	One		Low	Low	On foot	Great than 24 months			Evangelical	Recher	Examined	Yes	Low	Low	Secondary and higher	Two
Married	Employed	No	No	Five or more	Geater than 24 months	High	High	On foot	Great than 24 months			Evangelical	middle	Not Examined	Yes	Low	Low	No eductation	Three or more
Married	Unemployed	Yes	Yes	One		Low	Low	Vehicle	Great than 24 months			Catholic	Recher	Examined	Yes	Low	Low	Secondary and higher	Two
Married	Unemployed	Yes	No	Three	Geater than 24 months	High	High		less than 24 monthes	Health Institution	Less than 4	Protestant	middle			Low	Low	Primary	Three or more
Married	Unemployed	Yes	No	Two	Geater than 24 months	High	High		Great than 24 months			Protestant	middle			Low	Low	Primary	Two
Married	Employed	No	Yes	Two	Geater than 24 months	Low	High	Vehicle	Great than 24 months	Health Institution	Less than 4	Evangelical	Recher	Not Examined	Yes	Low	Low	Primary	Two
Ever married	Unemployed	Yes	No	Two	Geater than 24 months	High	High		less than 24 monthes	Home	greater than 4	Others	middle			Low	Low	Primary	Two
Married	Employed	No	Yes	Three	Geater than 24 months	Low	High		less than 24 monthes	Health Institution	Less than 4	Evangelical	Recher			Low	Low	Primary	Three or more
Married	Unemployed	No	No	Three	Geater than 24 months	Low	Low		Great than 24 months	Health Institution	greater than 4	Evangelical	Recher			Low	Low	Secondary and higher	Three or more
Married	Unemployed	No	No	Two	Geater than 24 months	Low	Low		Great than 24 months	Health Institution		Evangelical	Recher			Low	Low	Secondary and higher	Two
Married	Employed	Yes	Yes	Two	Geater than 24 months	Low	Low	Vehicle	Great than 24 months	Health Institution	greater than 4	Evangelical	Recher	Not Examined	Yes	Low	Low	Secondary and higher	Two
Married	Employed	Yes	Yes	Two	Geater than 24 months	Low	High		Great than 24 months	Health Institution	greater than 4	Evangelical	Recher			Low	Low	Primary	Two
Ever married	Employed	Yes	No	Two	Less than 24 months	Low	Low		less than 24 monthes	Health Institution	greater than 4	Protestant	Recher			Low	Low	Secondary and higher	Two
Ever married	Employed	Yes	No	One		Low	Low		Great than 24 months			Protestant	Recher			Low	Low	Secondary and higher	Two
Married	Employed	Yes	Yes	Two	Geater than 24 months	Low	Low	Vehicle	Great than 24 months			Evangelical	Recher	Not Examined	Yes	Low	Low	Secondary and higher	Two
Married	Employed	Yes	Yes	Two	Geater than 24 months	Low	Low		Great than 24 months			Evangelical	Recher			Low	Low	Secondary and higher	Two
Married	Employed	Yes	Yes	Three	Less than 24 months	Low	Low	Vehicle	Great than 24 months	Health Institution	greater than 4	Evangelical	Recher	Examined	Yes	Low	Low	Secondary and higher	Three or more
Married	Employed	Yes	Yes	Two	Geater than 24 months	Low	Low	Vehicle	Great than 24 months			Evangelical	Recher	Examined	Yes	Low	Low	Secondary and higher	Two
Ever married	Employed	Yes	Yes	One		Low	Low	Vehicle	Great than 24 months			Evangelical	Recher	Not Examined	Yes	Low	Low	Secondary and higher	Two
Unmarried	Employed	Yes	Yes	One		Low	Low	Vehicle	Great than 24 months			Protestant	Recher	Not Examined	Yes	Low	Low	Secondary and higher	Two
Married	Unemployed	Yes	No	Two	Geater than 24 months	High	High		Great than 24 months	Health Institution	greater than 4	Evangelical	middle			Low	Low	Primary	Two
Ever married	Employed	Yes	Yes	Two	Geater than 24 months	Low	High	Vehicle	Great than 24 months	Health Institution	greater than 4	Protestant	Recher	Not Examined	Yes	Low	Low	Primary	Two
Married	Unemployed	No	Yes	Three	Geater than 24 months	Low	Low	On foot	Great than 24 months			Protestant	Recher	Not Examined	Yes	Low	Low	Secondary and higher	Three or more
Ever married	Employed	No	No	Four	Geater than 24 months	High	High	On foot	Great than 24 months			Protestant	middle	Examined	Yes	Low	Low	Primary	Three or more
Ever married	Employed	Yes	No	One		High	High		Great than 24 months	Health Institution	Less than 4	Evangelical	poorer			Low	High	Primary	Two
Ever married	Employed	No	No	Two	Geater than 24 months	High	High		less than 24 monthes	Health Institution	greater than 4	Evangelical	poorer			Low	High	Primary	Two
Ever married	Employed	No	No	One		High	High		Great than 24 months			Evangelical	poorer			Low	High	Primary	Two
Ever married	Employed	No	No	One		High	High		less than 24 monthes	Health Institution	Less than 4	Evangelical	poorer			Low	High	Primary	Two
Married	Unemployed	No	No	Five or more	Geater than 24 months	High	High		Great than 24 months			Others	poorer			Low	High	No eductation	Three or more
Unmarried	Unemployed	No	No	One		High	High	On foot	less than 24 monthes	Health Institution	Less than 4	Protestant	poorer	Examined	Yes	Low	High	Primary	Two
Married	Employed	No	No	Three	Geater than 24 months	High	High	On foot	Great than 24 months	Health Institution	greater than 4	Protestant	poorer	Not Examined	Yes	Low	High	Primary	Three or more
Married	Employed	Yes	Yes	Two	Geater than 24 months	High	High	On foot	less than 24 monthes	Health Institution	greater than 4	Others	poorer	Not Examined	Yes	Low	High	Primary	Two
Married	Employed	Yes	Yes	One		High	High	On foot	Great than 24 months			Others	poorer	Not Examined	Yes	Low	High	Primary	Two
Married	Unemployed	No	No	Three	Geater than 24 months	High	High		less than 24 monthes	Health Institution	greater than 4	Protestant	poorer			Low	High	No eductation	Three or more
Married	Unemployed	No	No	Two	Geater than 24 months	High	High		Great than 24 months			Protestant	poorer			Low	High	No eductation	Two
Married	Unemployed	Yes	No	Three	Less than 24 months	High	High	On foot	less than 24 monthes	Health Institution	greater than 4	Islam	poorer	Not Examined	Yes	Low	High	Primary	Three or more
Married	Unemployed	Yes	No	Two	Geater than 24 months	High	High	On foot	Great than 24 months	Health Institution		Islam	poorer	Not Examined	Yes	Low	High	Primary	Two
Unmarried	Unemployed	Yes	No	One		High	Low	On foot	Great than 24 months	Health Institution	greater than 4	Others	poorer	Examined	Yes	Low	High	Secondary and higher	Two
Married	Employed	Yes	Yes	Two	Geater than 24 months	Low	High		Great than 24 months	Health Institution	greater than 4	Catholic	Recher			Low	Low	Primary	Two
Unmarried	Employed	Yes	No	Two	Geater than 24 months	High	High		less than 24 monthes	Health Institution	greater than 4	Evangelical	middle			Low	Low	Primary	Two
Unmarried	Employed	Yes	No	One		High	High		Great than 24 months			Evangelical	middle			Low	Low	Primary	Two
Married	Employed	Yes	Yes	Four	Geater than 24 months	Low	High	Vehicle	less than 24 monthes	Health Institution	Less than 4	Others	Recher	Not Examined	Yes	Low	Low	Primary	Three or more
Married	Employed	Yes	Yes	Three	Geater than 24 months	Low	High	Vehicle	Great than 24 months			Others	Recher	Not Examined	Yes	Low	Low	Primary	Three or more
Married	Employed	Yes	No	Two	Geater than 24 months	High	Low	On foot	Great than 24 months	Health Institution	greater than 4	A.church	middle	Not Examined	Yes	Low	Low	Secondary and higher	Two
Married	Employed	Yes	Yes	Five or more	Geater than 24 months	Low	Low		Great than 24 months			A.church	Recher			Low	Low	Secondary and higher	Three or more
Married	Employed	No	Yes	One		Low	Low		less than 24 monthes	Health Institution	greater than 4	Others	Recher			Low	Low	Secondary and higher	Two
Ever married	Unemployed	Yes	Yes	One		Low	Low		Great than 24 months			Islam	Recher			Low	Low	Secondary and higher	Two
Ever married	Unemployed	Yes	Yes	One		Low	High	Vehicle	less than 24 monthes	Health Institution	greater than 4	Islam	Recher	Not Examined	Yes	Low	Low	Primary	Two
Married	Unemployed	Yes	Yes	One		Low	High		Great than 24 months			Islam	Recher			Low	Low	Primary	Two
Married	Employed	Yes	Yes	One		Low	Low	On foot	Great than 24 months			Evangelical	Recher	Not Examined	Yes	Low	Low	Secondary and higher	Two
Married	Employed	Yes	No	Two	Geater than 24 months	Low	High	Vehicle	Great than 24 months	Health Institution	greater than 4	Others	Recher	Not Examined	Yes	Low	Low	Primary	Two
Married	Unemployed	No	No	One		Low	Low		Great than 24 months	Health Institution	greater than 4	Protestant	Recher			Low	Low	Secondary and higher	Two
Ever married	Employed	No	No	One		High	High		Great than 24 months			Others	poorer			Low	Low	Primary	Two
Ever married	Unemployed	No	No	One		High	High		Great than 24 months	Health Institution	greater than 4	Others	poorer			Low	Low	Primary	Two
Married	Employed	No	Yes	Two	Geater than 24 months	Low	High	On foot	Great than 24 months	Health Institution	greater than 4	Others	Recher	Not Examined	Yes	Low	Low	Primary	Two
Married	Employed	No	Yes	One		Low	High	On foot	Great than 24 months			Others	Recher	Not Examined	Yes	Low	Low	Primary	Two
Married	Unemployed	Yes	Yes	One		Low	Low		Great than 24 months	Health Institution	greater than 4	Islam	Recher			Low	Low	Secondary and higher	Two
Married	Unemployed	Yes	No	One		High	High	On foot	Great than 24 months			Evangelical	middle	Not Examined	Yes	Low	Low	Primary	Two
Married	Unemployed	Yes	Yes	Five or more	Geater than 24 months	Low	Low		Great than 24 months	Health Institution	greater than 4	Protestant	Recher			Low	Low	Secondary and higher	Three or more
Married	Employed	Yes	Yes	One		Low	Low		less than 24 monthes	Health Institution	greater than 4	Evangelical	Recher			Low	Low	Secondary and higher	Two
Married	Employed	Yes	No	Two	Geater than 24 months	High	Low	On foot	Great than 24 months	Health Institution	greater than 4	Islam	middle	Examined	Yes	Low	Low	Secondary and higher	Two
Ever married	Unemployed	No	Yes	Three	Geater than 24 months	High	High		less than 24 monthes	Health Institution	greater than 4	Islam	middle			Low	Low	Primary	Three or more
Married	Employed	No	Yes	Two	Geater than 24 months	Low	Low	On foot	Great than 24 months			Protestant	Recher	Examined	Yes	Low	Low	Secondary and higher	Two
Married	Unemployed	Yes	Yes	Two	Geater than 24 months	High	Low	On foot	Great than 24 months	Health Institution	greater than 4	Evangelical	middle	Not Examined	Yes	Low	Low	Secondary and higher	Two
Married	Unemployed	Yes	Yes	Two	Geater than 24 months	High	High	On foot	Great than 24 months	Health Institution	greater than 4	Islam	poorer	Not Examined	Yes	Low	Low	Primary	Two
Married	Employed	Yes	Yes	Two	Geater than 24 months	Low	Low		Great than 24 months			Catholic	Recher			Low	Low	Secondary and higher	Two
Married	Unemployed	No	No	Three	Geater than 24 months	High	High	On foot	less than 24 monthes	Home	Less than 4	Protestant	poorer	Not Examined	Yes	Low	Low	Primary	Three or more
Married	Unemployed	No	No	Two	Less than 24 months	High	High	On foot	Great than 24 months			Protestant	poorer	Not Examined	Yes	Low	Low	Primary	Two
Married	Unemployed	No	No	Four	Geater than 24 months	High	High		less than 24 monthes	Health Institution	Less than 4	Protestant	poorer			Low	Low	Primary	Three or more
Married	Unemployed	No	No	Three	Less than 24 months	High	High		Great than 24 months			Protestant	poorer			Low	Low	Primary	Three or more
Married	Unemployed	No	No	Five or more	Geater than 24 months	High	High		Great than 24 months	Health Institution	Less than 4	Protestant	poorer			Low	High	Primary	Three or more
Married	Unemployed	Yes	Yes	Three	Geater than 24 months	High	High		less than 24 monthes	Health Institution	greater than 4	Evangelical	poorer			Low	High	Primary	Three or more
Married	Unemployed	Yes	Yes	Two	Less than 24 months	High	High		Great than 24 months	Health Institution		Evangelical	poorer			Low	High	Primary	Two
Married	Unemployed	Yes	Yes	One		High	High		Great than 24 months			Evangelical	poorer			Low	High	Primary	Two
Married	Employed	No	No	Three	Geater than 24 months	High	High		Great than 24 months			Islam	poorer			Low	High	Primary	Three or more
Married	Unemployed	No	No	Two	Geater than 24 months	High	High		Great than 24 months			Protestant	poorer			Low	High	Primary	Two
Married	Employed	Yes	Yes	One		High	Low	Vehicle	Great than 24 months			Catholic	poorer	Not Examined	Yes	Low	High	Secondary and higher	Two
Married	Unemployed	Yes	No	Three	Geater than 24 months	Low	Low		Great than 24 months			Catholic	Recher			Low	Low	Secondary and higher	Three or more
Ever married	Unemployed	Yes	No	Four	Geater than 24 months	High	High	On foot	Great than 24 months	Health Institution	greater than 4	Others	middle	Not Examined	Yes	Low	Low	Primary	Three or more
Married	Unemployed	No	No	Two	Geater than 24 months	Low	High	On foot	less than 24 monthes	Health Institution	greater than 4	Islam	Recher	Not Examined	Yes	Low	Low	Primary	Two
Married	Unemployed	No	Yes	Five or more	Less than 24 months	Low	High	On foot	Great than 24 months			Islam	Recher	Not Examined	Yes	Low	Low	No eductation	Three or more
Married	Unemployed	No	Yes	One		Low	High		Great than 24 months			Islam	Recher			Low	Low	Primary	Two
Married	Unemployed	No	No	One		Low	Low	Vehicle	less than 24 monthes	Health Institution	greater than 4	Islam	Recher	Not Examined	Yes	Low	Low	Secondary and higher	Two
Ever married	Employed	Yes	No	Three	Geater than 24 months	Low	Low		less than 24 monthes	Health Institution	greater than 4	Protestant	Recher			Low	Low	Secondary and higher	Three or more
Married	Unemployed	No	Yes	Two	Geater than 24 months	Low	High		less than 24 monthes	Health Institution	greater than 4	Islam	Recher			Low	Low	Primary	Two
Married	Unemployed	No	Yes	One		Low	High		Great than 24 months			Islam	Recher			Low	Low	Primary	Two
Married	Employed	No	Yes	Five or more	Geater than 24 months	Low	High	Vehicle	less than 24 monthes	Health Institution	Less than 4	Islam	Recher	Not Examined	Yes	Low	Low	Primary	Three or more
Married	Employed	Yes	Yes	Five or more	Geater than 24 months	Low	High	Vehicle	less than 24 monthes	Health Institution	Less than 4	Islam	Recher	Not Examined	Yes	Low	Low	Primary	Three or more
Married	Unemployed	No	No	Two	Geater than 24 months	High	High	Vehicle	less than 24 monthes	Health Institution	Less than 4	Islam	poorer	Not Examined	Yes	Low	Low	Primary	Two
Married	Unemployed	No	No	One		High	High	Vehicle	Great than 24 months			Islam	poorer	Not Examined	Yes	Low	Low	Primary	Two
Married	Unemployed	Yes	No	Two	Geater than 24 months	High	High	Vehicle	less than 24 monthes	Health Institution	greater than 4	Islam	poorer	Not Examined	Yes	High	High	Primary	Two
Married	Unemployed	Yes	No	One		High	High	Vehicle	Great than 24 months			Islam	poorer	Not Examined	Yes	High	High	Primary	Two
Married	Unemployed	Yes	No	Three	Less than 24 months	High	High		less than 24 monthes	Health Institution	Less than 4	Islam	poorer			High	High	Primary	Three or more
Married	Unemployed	Yes	No	Two	Geater than 24 months	High	High		Great than 24 months			Islam	poorer			High	High	Primary	Two
Married	Unemployed	No	No	Three	Geater than 24 months	High	High	On foot	less than 24 monthes	Home	Less than 4	Islam	poorer	Not Examined	Yes	High	High	No eductation	Three or more
Married	Unemployed	No	No	Two	Less than 24 months	High	High	On foot	Great than 24 months			Islam	poorer	Not Examined	Yes	High	High	No eductation	Two
Married	Employed	No	No	Three	Geater than 24 months	High	Low		less than 24 monthes	Health Institution	greater than 4	Islam	poorer			High	High	Secondary and higher	Three or more
Married	Unemployed	Yes	No	Four	Geater than 24 months	High	High	On foot	Great than 24 months	Health Institution	greater than 4	Islam	poorer	Not Examined	Yes	High	High	No eductation	Three or more
Married	Unemployed	Yes	No	Three	Less than 24 months	High	High	On foot	Great than 24 months			Islam	poorer	Not Examined	Yes	High	High	No eductation	Three or more
Married	Unemployed	No	No	Four	Geater than 24 months	High	High		less than 24 monthes	Health Institution	greater than 4	Islam	poorer			High	High	No eductation	Three or more
Married	Unemployed	No	No	Three	Geater than 24 months	High	High		Great than 24 months			Islam	poorer			High	High	No eductation	Three or more
Married	Unemployed	No	No	Two	Less than 24 months	High	High		less than 24 monthes	Health Institution	greater than 4	Islam	poorer			High	High	Primary	Two
Married	Unemployed	No	No	One		High	High		Great than 24 months			Islam	poorer			High	High	Primary	Two
Married	Unemployed	No	No	Five or more	Geater than 24 months	High	High	On foot	less than 24 monthes	Health Institution	greater than 4	Islam	poorer	Not Examined	Yes	High	High	No eductation	Three or more
Married	Unemployed	No	No	Five or more	Geater than 24 months	High	High		Great than 24 months	Home	greater than 4	Islam	middle			High	High	Primary	Three or more
Married	Employed	No	No	Five or more	Less than 24 months	High	High		Great than 24 months	Home	Less than 4	Islam	poorer			High	High	No eductation	Three or more
Married	Employed	No	No	Five or more	Geater than 24 months	High	High		Great than 24 months			Islam	poorer			High	High	No eductation	Three or more
Married	Unemployed	No	No	Five or more	Geater than 24 months	High	High		less than 24 monthes	Home	greater than 4	Islam	poorer			High	High	No eductation	Three or more
Married	Unemployed	No	No	Four	Geater than 24 months	High	High		Great than 24 months			Islam	poorer			High	High	No eductation	Three or more
Married	Unemployed	No	No	Two	Less than 24 months	High	Low	Vehicle	less than 24 monthes	Health Institution	Less than 4	Islam	poorer	Not Examined	Yes	High	High	Secondary and higher	Two
Married	Unemployed	No	No	One		High	Low	Vehicle	Great than 24 months	Health Institution		Islam	poorer	Not Examined	Yes	High	High	Secondary and higher	Two
Married	Unemployed	No	No	Two	Geater than 24 months	High	High		Great than 24 months			Islam	poorer			High	High	No eductation	Two
Married	Unemployed	No	No	Four	Geater than 24 months	High	High		less than 24 monthes	Home	greater than 4	Islam	poorer			High	High	No eductation	Three or more
Married	Unemployed	No	No	Three	Geater than 24 months	High	High		Great than 24 months			Islam	poorer			High	High	No eductation	Three or more
Married	Unemployed	No	No	Three	Geater than 24 months	High	High	On foot	Great than 24 months			Islam	poorer	Not Examined	Yes	High	High	Primary	Three or more
Married	Unemployed	No	No	Four	Less than 24 months	High	High	Vehicle	less than 24 monthes	Home	Less than 4	Islam	poorer	Not Examined	Yes	High	High	Primary	Three or more
Married	Unemployed	No	No	Three	Less than 24 months	High	High	Vehicle	less than 24 monthes	Home		Islam	poorer	Not Examined	Yes	High	High	Primary	Three or more
Married	Unemployed	No	No	Two	Geater than 24 months	High	High	Vehicle	Great than 24 months	Home		Islam	poorer	Not Examined	Yes	High	High	Primary	Two
Married	Unemployed	No	No	Five or more	Geater than 24 months	High	High		less than 24 monthes	Home	Less than 4	Islam	poorer			High	High	No eductation	Three or more
Married	Unemployed	No	No	Four	Geater than 24 months	High	High		Great than 24 months			Islam	poorer			High	High	No eductation	Three or more
Married	Employed	No	No	Five or more	Geater than 24 months	High	High	Vehicle	less than 24 monthes	Home	greater than 4	Islam	poorer	Not Examined	Yes	High	High	No eductation	Three or more
Married	Employed	No	No	Five or more	Geater than 24 months	High	High	Vehicle	Great than 24 months			Islam	poorer	Not Examined	Yes	High	High	No eductation	Three or more
Married	Employed	No	No	Five or more	Less than 24 months	High	High		less than 24 monthes	Health Institution	greater than 4	Islam	poorer			High	High	No eductation	Three or more
Married	Employed	No	No	Five or more	Geater than 24 months	High	High		Great than 24 months	Health Institution		Islam	poorer			High	High	No eductation	Three or more
Married	Employed	No	No	Five or more	Less than 24 months	High	High		Great than 24 months	Home	greater than 4	Islam	poorer			High	High	No eductation	Three or more
Married	Employed	No	No	Five or more	Geater than 24 months	High	High		Great than 24 months			Islam	poorer			High	High	No eductation	Three or more
Married	Unemployed	No	No	Five or more	Geater than 24 months	High	High		Great than 24 months			Islam	poorer			High	High	No eductation	Three or more
Married	Unemployed	No	No	Five or more	Geater than 24 months	High	High	On foot	less than 24 monthes	Health Institution	Less than 4	Islam	poorer	Not Examined	Yes	High	High	No eductation	Three or more
Married	Unemployed	No	No	Five or more	Less than 24 months	High	High	On foot	Great than 24 months			Islam	poorer	Not Examined	Yes	High	High	No eductation	Three or more
Married	Unemployed	No	No	Five or more	Less than 24 months	High	High		less than 24 monthes	Home	greater than 4	Islam	poorer			High	High	No eductation	Three or more
Married	Unemployed	No	No	Five or more	Less than 24 months	High	High		Great than 24 months	Home		Islam	poorer			High	High	No eductation	Three or more
Married	Unemployed	No	No	Five or more	Geater than 24 months	High	High		Great than 24 months			Islam	poorer			High	High	No eductation	Three or more
Married	Employed	No	No	Two	Less than 24 months	High	High	On foot	less than 24 monthes	Home	greater than 4	Islam	poorer	Not Examined	Yes	High	High	No eductation	Two
Married	Employed	No	No	One		High	High	On foot	Great than 24 months			Islam	poorer	Not Examined	Yes	High	High	No eductation	Two
Married	Unemployed	Yes	No	Four	Geater than 24 months	High	High		Great than 24 months			Islam	poorer			Low	High	Primary	Three or more
Married	Unemployed	No	No	Two	Geater than 24 months	High	High	Vehicle	less than 24 monthes	Health Institution	greater than 4	Islam	poorer	Not Examined	Yes	Low	High	Primary	Two
Married	Unemployed	No	No	One		High	High	Vehicle	Great than 24 months	Health Institution		Islam	poorer	Not Examined	Yes	Low	High	Primary	Two
Married	Employed	No	No	Five or more	Geater than 24 months	High	High	Vehicle	less than 24 monthes	Health Institution	Less than 4	Islam	poorer	Not Examined	Yes	Low	High	Primary	Three or more
Married	Employed	Yes	No	Three	Geater than 24 months	High	High	Vehicle	Great than 24 months	Health Institution	greater than 4	Islam	poorer	Examined	Yes	Low	High	Primary	Three or more
Married	Employed	Yes	No	Two	Geater than 24 months	High	Low		Great than 24 months			Islam	poorer			Low	High	Secondary and higher	Two
Married	Employed	No	No	Five or more	Geater than 24 months	High	High	On foot	Great than 24 months			Islam	poorer	Not Examined	Yes	Low	High	Primary	Three or more
Married	Unemployed	Yes	No	One		High	High		less than 24 monthes	Health Institution	greater than 4	Islam	poorer			Low	High	Primary	Two
Married	Unemployed	No	No	Five or more	Geater than 24 months	High	High	Vehicle	less than 24 monthes	Home	Less than 4	Islam	poorer	Not Examined	Yes	Low	High	Primary	Three or more
Married	Unemployed	No	No	Five or more	Geater than 24 months	High	High	Vehicle	Great than 24 months			Islam	poorer	Not Examined	Yes	Low	High	Primary	Three or more
Married	Unemployed	Yes	Yes	Three	Less than 24 months	High	High		less than 24 monthes	Health Institution	greater than 4	Islam	poorer			Low	High	Primary	Three or more
Married	Unemployed	Yes	Yes	Two	Geater than 24 months	High	High		less than 24 monthes	Home		Islam	poorer			Low	High	Primary	Two
Married	Unemployed	No	No	Two	Geater than 24 months	High	High		less than 24 monthes	Home	Less than 4	Islam	poorer			High	High	No eductation	Two
Married	Unemployed	No	No	One		High	High		Great than 24 months			Islam	poorer			High	High	No eductation	Two
Married	Unemployed	No	No	One		High	High	Vehicle	less than 24 monthes	Home	Less than 4	Islam	poorer	Not Examined	Yes	High	High	Primary	Two
Married	Employed	No	No	Two	Less than 24 months	High	High		Great than 24 months	Home	greater than 4	Islam	poorer			High	High	Primary	Two
Married	Employed	No	No	One		High	High		Great than 24 months			Islam	poorer			High	High	Primary	Two
Married	Unemployed	No	No	Five or more	Less than 24 months	High	High	On foot	less than 24 monthes	Home	greater than 4	Islam	poorer	Not Examined	Yes	High	High	No eductation	Three or more
Married	Unemployed	No	No	Five or more	Geater than 24 months	High	High	On foot	Great than 24 months	Health Institution		Islam	poorer	Not Examined	Yes	High	High	No eductation	Three or more
Married	Unemployed	No	No	Five or more	Geater than 24 months	High	High	On foot	Great than 24 months			Islam	poorer	Not Examined	Yes	High	High	No eductation	Three or more
Married	Unemployed	Yes	No	Five or more	Geater than 24 months	High	High		less than 24 monthes	Home	greater than 4	Islam	poorer			High	High	Primary	Three or more
Married	Unemployed	Yes	No	Four	Geater than 24 months	High	High		Great than 24 months			Islam	poorer			High	High	Primary	Three or more
Married	Unemployed	Yes	No	Three	Geater than 24 months	High	High	On foot	less than 24 monthes	Health Institution	Less than 4	Islam	poorer	Not Examined	Yes	High	High	Primary	Three or more
Married	Unemployed	Yes	No	Two	Geater than 24 months	High	High	On foot	Great than 24 months	Health Institution		Islam	poorer	Not Examined	Yes	High	High	Primary	Two
Married	Unemployed	No	No	Two	Geater than 24 months	High	High	Vehicle	Great than 24 months			Islam	poorer	Not Examined	Yes	High	High	Primary	Two
Married	Unemployed	No	No	Five or more	Geater than 24 months	High	High	Vehicle	less than 24 monthes	Home	Less than 4	Islam	poorer	Not Examined	Yes	High	High	No eductation	Three or more
Married	Unemployed	No	No	Five or more	Geater than 24 months	High	High	Vehicle	Great than 24 months	Home		Islam	poorer	Not Examined	Yes	High	High	No eductation	Three or more
Married	Unemployed	No	No	Five or more	Geater than 24 months	High	High	Vehicle	Great than 24 months			Islam	poorer	Not Examined	Yes	High	High	No eductation	Three or more
Married	Employed	No	No	One		High	High	Vehicle	Great than 24 months			Islam	poorer	Not Examined	Yes	High	High	Primary	Two
Married	Unemployed	No	No	Two	Less than 24 months	High	High		less than 24 monthes	Health Institution	Less than 4	Islam	poorer			High	High	Primary	Two
Married	Unemployed	No	No	One		High	High		Great than 24 months	Health Institution		Islam	poorer			High	High	Primary	Two
Ever married	Employed	No	No	One		High	High	Vehicle	less than 24 monthes	Health Institution	Less than 4	Islam	poorer	Not Examined	Yes	High	High	Primary	Two
Married	Unemployed	Yes	No	Five or more	Geater than 24 months	High	High	Vehicle	less than 24 monthes	Health Institution	greater than 4	Islam	poorer	Not Examined	Yes	High	High	No eductation	Three or more
Married	Unemployed	Yes	No	Five or more	Geater than 24 months	High	High	Vehicle	Great than 24 months			Islam	poorer	Not Examined	Yes	High	High	No eductation	Three or more
Married	Unemployed	No	No	One		High	High		less than 24 monthes	Health Institution	greater than 4	Islam	poorer			High	High	No eductation	Two
Married	Unemployed	Yes	Yes	Five or more	Geater than 24 months	High	High	Vehicle	Great than 24 months	Health Institution	greater than 4	Islam	poorer	Not Examined	Yes	High	High	No eductation	Three or more
Married	Unemployed	No	No	Three	Geater than 24 months	High	High		less than 24 monthes	Health Institution	greater than 4	Islam	poorer			High	High	No eductation	Three or more
Married	Unemployed	No	No	Two	Geater than 24 months	High	High		Great than 24 months			Islam	poorer			High	High	No eductation	Two
Married	Unemployed	No	No	Five or more	Geater than 24 months	High	High	On foot	less than 24 monthes	Health Institution	greater than 4	Islam	poorer	Not Examined	Yes	High	High	No eductation	Three or more
Married	Unemployed	No	No	Four	Geater than 24 months	High	High	On foot	Great than 24 months			Islam	poorer	Not Examined	Yes	High	High	No eductation	Three or more
Married	Unemployed	No	No	Two	Geater than 24 months	High	High		less than 24 monthes	Health Institution	greater than 4	Islam	poorer			High	High	Primary	Two
Married	Unemployed	No	No	One		High	High		Great than 24 months	Health Institution		Islam	poorer			High	High	Primary	Two
Married	Unemployed	No	No	Five or more	Less than 24 months	High	High	On foot	Great than 24 months			Islam	poorer	Not Examined	Yes	High	High	No eductation	Three or more
Ever married	Employed	Yes	No	Five or more	Geater than 24 months	High	High		Great than 24 months			Islam	poorer			High	High	No eductation	Three or more
Married	Unemployed	No	No	Three	Less than 24 months	High	High		less than 24 monthes	Health Institution	Less than 4	Islam	poorer			High	High	Primary	Three or more
Married	Unemployed	No	No	Two	Geater than 24 months	High	High		Great than 24 months			Islam	poorer			High	High	Primary	Two
Married	Unemployed	No	No	Five or more	Less than 24 months	High	High	On foot	Great than 24 months	Health Institution	greater than 4	Islam	poorer	Not Examined	Yes	High	High	Primary	Three or more
Married	Unemployed	No	No	Five or more	Less than 24 months	High	High	On foot	Great than 24 months			Islam	poorer	Not Examined	Yes	High	High	Primary	Three or more
Married	Unemployed	Yes	No	One		High	High	On foot	less than 24 monthes	Health Institution	greater than 4	Islam	poorer	Not Examined	Yes	High	High	No eductation	Two
Married	Unemployed	No	No	One		High	High		less than 24 monthes	Health Institution	Less than 4	Islam	poorer			High	High	Primary	Two
Married	Unemployed	Yes	Yes	Five or more	Less than 24 months	Low	High	On foot	less than 24 monthes	Home	Less than 4	Islam	Recher	Not Examined	Yes	High	High	Primary	Three or more
Married	Unemployed	Yes	Yes	Five or more	Geater than 24 months	Low	High	On foot	Great than 24 months			Islam	Recher	Not Examined	Yes	High	High	Primary	Three or more
Married	Unemployed	Yes	Yes	Two	Geater than 24 months	Low	High	Vehicle	less than 24 monthes	Health Institution	Less than 4	Islam	Recher	Not Examined	Yes	High	High	No eductation	Two
Married	Unemployed	Yes	Yes	One		Low	High	Vehicle	Great than 24 months			Islam	Recher	Not Examined	Yes	High	High	No eductation	Two
Married	Unemployed	No	No	Three	Geater than 24 months	High	High		less than 24 monthes	Health Institution	greater than 4	Islam	poorer			High	High	No eductation	Three or more
Ever married	Unemployed	No	No	Four	Less than 24 months	High	High		Great than 24 months			Islam	poorer			High	High	No eductation	Three or more
Ever married	Unemployed	No	No	Three	Less than 24 months	High	High		Great than 24 months			Islam	poorer			High	High	No eductation	Three or more
Married	Unemployed	No	No	Four	Geater than 24 months	High	High	On foot	Great than 24 months	Health Institution	greater than 4	Islam	poorer	Not Examined	Yes	High	High	No eductation	Three or more
Married	Unemployed	No	No	Four	Less than 24 months	High	High		less than 24 monthes	Home	Less than 4	Islam	poorer			High	High	No eductation	Three or more
Married	Unemployed	No	No	Three	Geater than 24 months	High	High		Great than 24 months	Home		Islam	poorer			High	High	No eductation	Three or more
Married	Unemployed	No	No	One		High	High		Great than 24 months	Health Institution	greater than 4	Islam	poorer			High	High	No eductation	Two
Married	Unemployed	No	No	Three	Geater than 24 months	High	High	On foot	Great than 24 months	Health Institution	Less than 4	Islam	poorer	Not Examined	Yes	High	High	Primary	Three or more
Married	Unemployed	No	Yes	Five or more	Less than 24 months	High	High		Great than 24 months	Home	Less than 4	Islam	poorer			High	High	Primary	Three or more
Married	Unemployed	No	Yes	Five or more	Less than 24 months	High	High		Great than 24 months			Islam	poorer			High	High	Primary	Three or more
Married	Unemployed	No	No	Four	Geater than 24 months	High	High	On foot	less than 24 monthes	Home	greater than 4	Islam	poorer	Not Examined	Yes	High	High	No eductation	Three or more
Married	Unemployed	No	No	Three	Geater than 24 months	High	High	On foot	Great than 24 months	Home		Islam	poorer	Not Examined	Yes	High	High	No eductation	Three or more
Married	Unemployed	No	No	Two	Geater than 24 months	High	High	On foot	Great than 24 months			Islam	poorer	Not Examined	Yes	High	High	No eductation	Two
Married	Employed	No	No	Five or more	Geater than 24 months	High	High		Great than 24 months			Islam	poorer			High	High	No eductation	Three or more
Married	Unemployed	No	No	One		High	High	On foot	Great than 24 months	Home	greater than 4	Islam	poorer	Not Examined	Yes	High	High	Primary	Two
Married	Unemployed	No	No	One		High	High		less than 24 monthes	Home	greater than 4	Islam	poorer			High	High	No eductation	Two
Married	Unemployed	Yes	No	One		High	High		less than 24 monthes	Health Institution	greater than 4	Islam	poorer			High	High	No eductation	Two
Married	Employed	Yes	No	Three	Less than 24 months	High	High	On foot	Great than 24 months	Home	Less than 4	Islam	poorer	Not Examined	Yes	High	High	Primary	Three or more
Married	Employed	Yes	No	Two	Geater than 24 months	High	High	On foot	Great than 24 months			Islam	poorer	Not Examined	Yes	High	High	Primary	Two
Married	Employed	No	No	Three	Geater than 24 months	High	High		less than 24 monthes	Home	greater than 4	Islam	poorer			High	High	No eductation	Three or more
Married	Employed	No	No	Five or more	Geater than 24 months	High	High	On foot	Great than 24 months	Home	greater than 4	Islam	poorer	Not Examined	Yes	High	High	No eductation	Three or more
Married	Unemployed	No	No	Four	Geater than 24 months	High	High		less than 24 monthes	Home	greater than 4	Islam	poorer			High	High	No eductation	Three or more
Married	Unemployed	No	No	Three	Less than 24 months	High	High		Great than 24 months			Islam	poorer			High	High	No eductation	Three or more
Married	Unemployed	No	No	Two	Geater than 24 months	High	High		Great than 24 months			Islam	poorer			High	High	No eductation	Two
Married	Unemployed	No	No	Five or more	Geater than 24 months	High	High	On foot	less than 24 monthes	Home	Less than 4	Islam	poorer	Not Examined	Yes	High	High	No eductation	Three or more
Married	Unemployed	No	No	Five or more	Geater than 24 months	High	High	On foot	Great than 24 months	Home		Islam	poorer	Not Examined	Yes	High	High	No eductation	Three or more
Married	Unemployed	No	No	Five or more	Less than 24 months	High	High		Great than 24 months			Islam	poorer			High	High	No eductation	Three or more
Married	Unemployed	No	No	Five or more	Geater than 24 months	High	High	On foot	Great than 24 months	Home	Less than 4	Islam	poorer	Not Examined	Yes	High	High	No eductation	Three or more
Married	Unemployed	No	No	Five or more	Geater than 24 months	High	High	On foot	Great than 24 months			Islam	poorer	Not Examined	Yes	High	High	No eductation	Three or more
Married	Unemployed	No	No	Four	Geater than 24 months	High	High	On foot	less than 24 monthes	Home	greater than 4	Islam	poorer	Not Examined	Yes	High	High	Primary	Three or more
Married	Unemployed	No	No	Three	Geater than 24 months	High	High	On foot	Great than 24 months			Islam	poorer	Not Examined	Yes	High	High	Primary	Three or more
Married	Employed	No	No	Five or more	Geater than 24 months	High	High		less than 24 monthes	Home	greater than 4	Islam	poorer			Low	High	No eductation	Three or more
Married	Employed	No	No	Five or more	Less than 24 months	High	High		Great than 24 months			Islam	poorer			Low	High	No eductation	Three or more
Married	Employed	Yes	No	Three	Geater than 24 months	High	Low	On foot	Great than 24 months			Catholic	poorer	Not Examined	Yes	Low	High	Secondary and higher	Three or more
Ever married	Unemployed	No	No	Three	Geater than 24 months	High	High		less than 24 monthes	Health Institution	greater than 4	Protestant	poorer			Low	High	Primary	Three or more
Married	Unemployed	No	No	Two	Less than 24 months	High	High	Vehicle	less than 24 monthes	Health Institution	greater than 4	Protestant	poorer	Not Examined	Yes	Low	High	Primary	Two
Married	Unemployed	No	No	One		High	High	Vehicle	Great than 24 months			Protestant	poorer	Not Examined	Yes	Low	High	Primary	Two
Married	Unemployed	No	No	Four	Less than 24 months	High	High		less than 24 monthes	Home	greater than 4	Evangelical	poorer			Low	High	Primary	Three or more
Married	Unemployed	No	No	Three	Geater than 24 months	High	High		less than 24 monthes	Home		Evangelical	poorer			Low	High	Primary	Three or more
Married	Unemployed	No	No	Five or more	Geater than 24 months	High	High	On foot	less than 24 monthes	Health Institution	greater than 4	Catholic	poorer	Not Examined	Yes	Low	High	Primary	Three or more
Married	Unemployed	No	No	Four	Less than 24 months	High	High	Vehicle	less than 24 monthes	Health Institution	greater than 4	Others	poorer	Not Examined	Yes	Low	High	Primary	Three or more
Married	Unemployed	No	No	Three	Less than 24 months	High	High	Vehicle	Great than 24 months			Others	poorer	Not Examined	Yes	Low	High	Primary	Three or more
Married	Unemployed	No	No	Two	Less than 24 months	High	High	Vehicle	Great than 24 months			Others	poorer	Not Examined	Yes	Low	High	Primary	Two
Married	Unemployed	Yes	No	Five or more	Geater than 24 months	High	High		less than 24 monthes	Health Institution	greater than 4	Islam	poorer			High	High	No eductation	Three or more
Married	Unemployed	Yes	No	Five or more	Less than 24 months	High	High		Great than 24 months			Islam	poorer			High	High	No eductation	Three or more
Married	Unemployed	No	No	Two	Geater than 24 months	High	High	On foot	less than 24 monthes	Health Institution	greater than 4	Islam	poorer	Not Examined	Yes	High	High	No eductation	Two
Married	Unemployed	No	No	One		High	High	On foot	Great than 24 months	Health Institution		Islam	poorer	Not Examined	Yes	High	High	No eductation	Two
Married	Unemployed	No	No	Five or more	Less than 24 months	High	High	On foot	less than 24 monthes	Home	greater than 4	Islam	poorer	Not Examined	Yes	High	High	No eductation	Three or more
Married	Unemployed	No	No	Four	Geater than 24 months	High	High	On foot	Great than 24 months	Home		Islam	poorer	Not Examined	Yes	High	High	No eductation	Three or more
Married	Unemployed	No	No	Four	Geater than 24 months	High	High		less than 24 monthes	Home	Less than 4	Islam	poorer			High	High	No eductation	Three or more
Married	Unemployed	No	No	One		High	High		less than 24 monthes	Health Institution	greater than 4	Islam	poorer			High	High	No eductation	Two
Married	Unemployed	No	No	One		High	Low	On foot	less than 24 monthes	Health Institution	Less than 4	Islam	poorer	Not Examined	Yes	High	High	Secondary and higher	Two
Married	Unemployed	No	No	Four	Geater than 24 months	High	High	On foot	Great than 24 months	Health Institution	Less than 4	Islam	poorer	Not Examined	Yes	High	High	No eductation	Three or more
Ever married	Unemployed	No	No	Five or more	Geater than 24 months	High	High	On foot	Great than 24 months			Islam	poorer	Not Examined	Yes	High	High	No eductation	Three or more
Married	Unemployed	No	No	Two	Geater than 24 months	High	High	On foot	Great than 24 months	Health Institution	greater than 4	Islam	poorer	Not Examined	Yes	High	High	No eductation	Two
Married	Unemployed	No	No	One		High	High	On foot	Great than 24 months			Islam	poorer	Not Examined	Yes	High	High	No eductation	Two
Married	Unemployed	No	No	Three	Geater than 24 months	High	High		less than 24 monthes	Health Institution	greater than 4	Islam	poorer			High	High	No eductation	Three or more
Married	Unemployed	No	No	Two	Geater than 24 months	High	High		Great than 24 months			Islam	poorer			High	High	No eductation	Two
Married	Unemployed	No	No	Three	Geater than 24 months	High	High	On foot	less than 24 monthes	Home	greater than 4	Protestant	poorer	Not Examined	Yes	High	High	Primary	Three or more
Married	Employed	No	No	Two	Less than 24 months	High	High	On foot	Great than 24 months			Protestant	poorer	Not Examined	Yes	High	High	Primary	Two
Married	Employed	No	No	One		High	High	On foot	Great than 24 months			Protestant	poorer	Not Examined	Yes	High	High	Primary	Two
Married	Unemployed	Yes	No	Four	Less than 24 months	High	High		Great than 24 months			Protestant	poorer			High	High	Primary	Three or more
Married	Unemployed	Yes	No	Four	Geater than 24 months	High	High	On foot	Great than 24 months			Islam	poorer	Not Examined	Yes	High	High	No eductation	Three or more
Married	Unemployed	Yes	No	Three	Geater than 24 months	High	High	On foot	Great than 24 months			Islam	poorer	Not Examined	Yes	High	High	No eductation	Three or more
Married	Unemployed	No	No	Five or more	Less than 24 months	High	High	On foot	less than 24 monthes	Home	greater than 4	Islam	poorer	Not Examined	Yes	High	High	No eductation	Three or more
Married	Unemployed	No	No	Five or more	Geater than 24 months	High	High	On foot	Great than 24 months	Home		Islam	poorer	Not Examined	Yes	High	High	No eductation	Three or more
Married	Employed	No	No	Five or more	Geater than 24 months	High	High		Great than 24 months	Home	Less than 4	Islam	poorer			High	High	No eductation	Three or more
Married	Employed	No	No	Five or more	Less than 24 months	High	High		Great than 24 months			Islam	poorer			High	High	No eductation	Three or more
Ever married	Unemployed	No	No	Five or more	Less than 24 months	High	High		Great than 24 months			Islam	poorer			High	High	No eductation	Three or more
Married	Employed	No	No	Five or more	Less than 24 months	High	High	On foot	less than 24 monthes	Home	Less than 4	Islam	poorer	Not Examined	Yes	High	High	No eductation	Three or more
Married	Employed	No	No	Five or more	Less than 24 months	High	High	On foot	Great than 24 months			Islam	poorer	Not Examined	Yes	High	High	No eductation	Three or more
Married	Employed	No	No	Five or more	Geater than 24 months	High	High	On foot	Great than 24 months			Islam	poorer	Not Examined	Yes	High	High	No eductation	Three or more
Married	Unemployed	No	No	Five or more	Geater than 24 months	High	High		Great than 24 months			Islam	poorer			High	High	No eductation	Three or more
Married	Unemployed	No	No	Three	Geater than 24 months	High	High	On foot	less than 24 monthes	Home	greater than 4	Islam	poorer	Not Examined	Yes	High	High	No eductation	Three or more
Married	Unemployed	No	No	Two	Geater than 24 months	High	High	On foot	Great than 24 months			Islam	poorer	Not Examined	Yes	High	High	No eductation	Two
Married	Unemployed	No	No	Five or more	Geater than 24 months	High	High	Vehicle	less than 24 monthes	Home	greater than 4	Islam	poorer	Not Examined	Yes	High	High	No eductation	Three or more
Married	Unemployed	No	No	Five or more	Less than 24 months	High	High	Vehicle	Great than 24 months			Islam	poorer	Not Examined	Yes	High	High	No eductation	Three or more
Married	Unemployed	No	No	Five or more	Less than 24 months	High	High	On foot	Great than 24 months	Home	greater than 4	Islam	poorer	Not Examined	Yes	High	High	Primary	Three or more
Married	Unemployed	No	No	Four	Less than 24 months	High	High	On foot	Great than 24 months			Islam	poorer	Not Examined	Yes	High	High	Primary	Three or more
Married	Unemployed	No	No	Five or more	Less than 24 months	High	High	On foot	less than 24 monthes	Home	Less than 4	Islam	poorer	Not Examined	Yes	High	High	No eductation	Three or more
Married	Unemployed	No	No	Five or more	Geater than 24 months	High	High	On foot	Great than 24 months	Home		Islam	poorer	Not Examined	Yes	High	High	No eductation	Three or more
Married	Unemployed	No	No	Five or more	Less than 24 months	High	High	On foot	Great than 24 months			Islam	poorer	Not Examined	Yes	High	High	No eductation	Three or more
Married	Unemployed	No	No	One		High	High		less than 24 monthes	Home	greater than 4	Islam	poorer			High	High	No eductation	Two
Married	Unemployed	No	No	Four	Geater than 24 months	High	High	On foot	less than 24 monthes	Home	greater than 4	Islam	poorer	Not Examined	Yes	High	High	Primary	Three or more
Married	Unemployed	No	No	Three	Less than 24 months	High	High	On foot	Great than 24 months			Islam	poorer	Not Examined	Yes	High	High	Primary	Three or more
Married	Unemployed	No	No	One		High	High		Great than 24 months	Home	greater than 4	Islam	poorer			High	High	Primary	Two
Married	Unemployed	No	No	Five or more	Geater than 24 months	High	High		less than 24 monthes	Home	Less than 4	Islam	poorer			High	High	No eductation	Three or more
Married	Unemployed	No	No	Two	Less than 24 months	High	High		less than 24 monthes	Home	greater than 4	Islam	poorer			High	High	Primary	Two
Married	Unemployed	No	No	One		High	High		Great than 24 months			Islam	poorer			High	High	Primary	Two
Married	Employed	No	No	Five or more	Geater than 24 months	High	High		Great than 24 months			Islam	poorer			High	High	No eductation	Three or more
Married	Unemployed	No	No	Five or more	Geater than 24 months	High	High	Vehicle	less than 24 monthes	Home	greater than 4	Islam	poorer	Not Examined	Yes	High	High	No eductation	Three or more
Married	Unemployed	No	Yes	Five or more	Geater than 24 months	High	High	Vehicle	less than 24 monthes	Home	greater than 4	Islam	poorer	Not Examined	Yes	High	High	No eductation	Three or more
Married	Unemployed	No	Yes	Four	Geater than 24 months	High	High	Vehicle	Great than 24 months			Islam	poorer	Not Examined	Yes	High	High	No eductation	Three or more
Married	Unemployed	No	Yes	Five or more	Geater than 24 months	High	High	On foot	less than 24 monthes	Home	Less than 4	Islam	poorer	Not Examined	Yes	High	High	No eductation	Three or more
Married	Unemployed	No	Yes	Five or more	Less than 24 months	High	High	On foot	Great than 24 months			Islam	poorer	Not Examined	Yes	High	High	No eductation	Three or more
Married	Unemployed	No	No	Three	Less than 24 months	High	High		less than 24 monthes	Health Institution	greater than 4	Islam	poorer			High	High	Primary	Three or more
Married	Unemployed	No	No	Two	Less than 24 months	High	High		Great than 24 months	Health Institution		Islam	poorer			High	High	Primary	Two
Married	Unemployed	No	No	One		High	High		Great than 24 months			Islam	poorer			High	High	Primary	Two
Married	Unemployed	Yes	No	Five or more	Geater than 24 months	High	High	On foot	less than 24 monthes	Home	Less than 4	Islam	poorer	Not Examined	Yes	High	High	No eductation	Three or more
Married	Unemployed	Yes	No	Five or more	Less than 24 months	High	High	On foot	Great than 24 months			Islam	poorer	Not Examined	Yes	High	High	No eductation	Three or more
Married	Unemployed	Yes	No	Four	Geater than 24 months	High	High	On foot	Great than 24 months			Islam	poorer	Not Examined	Yes	High	High	No eductation	Three or more
Married	Unemployed	No	No	Five or more	Geater than 24 months	High	High		less than 24 monthes	Home	Less than 4	Islam	poorer			High	High	No eductation	Three or more
Married	Unemployed	No	No	Five or more	Geater than 24 months	High	High		Great than 24 months	Health Institution		Islam	poorer			High	High	No eductation	Three or more
Married	Unemployed	Yes	No	One		High	High	On foot	less than 24 monthes	Health Institution	greater than 4	Islam	poorer	Not Examined	Yes	High	High	Primary	Two
Married	Unemployed	No	No	Five or more	Geater than 24 months	High	High		less than 24 monthes	Home	Less than 4	Islam	poorer			High	High	No eductation	Three or more
Married	Unemployed	No	No	Four	Geater than 24 months	High	High		Great than 24 months			Islam	poorer			High	High	No eductation	Three or more
Married	Unemployed	No	No	Four	Geater than 24 months	High	High	On foot	less than 24 monthes	Home	greater than 4	Islam	poorer	Not Examined	Yes	High	High	No eductation	Three or more
Married	Unemployed	No	No	Three	Less than 24 months	High	High	On foot	Great than 24 months			Islam	poorer	Not Examined	Yes	High	High	No eductation	Three or more
Married	Unemployed	Yes	No	One		High	High	On foot	Great than 24 months	Health Institution	greater than 4	Islam	middle	Not Examined	Yes	High	High	No eductation	Two
Married	Unemployed	No	No	Three	Geater than 24 months	High	High		less than 24 monthes	Health Institution	Less than 4	Islam	middle			High	High	Primary	Three or more
Married	Unemployed	No	No	Two	Geater than 24 months	High	High		Great than 24 months			Islam	middle			High	High	Primary	Two
Married	Unemployed	Yes	No	Five or more	Geater than 24 months	High	High	On foot	less than 24 monthes	Home	greater than 4	Islam	middle	Examined	Yes	High	High	Primary	Three or more
Married	Unemployed	Yes	No	Five or more	Geater than 24 months	High	High	On foot	Great than 24 months	Home		Islam	middle	Examined	Yes	High	High	Primary	Three or more
Married	Unemployed	Yes	No	Four	Geater than 24 months	High	High	On foot	Great than 24 months			Islam	middle	Examined	Yes	High	High	Primary	Three or more
Married	Unemployed	No	No	Five or more	Geater than 24 months	High	High		less than 24 monthes	Home	greater than 4	Islam	poorer			High	High	No eductation	Three or more
Married	Unemployed	No	No	Five or more	Less than 24 months	High	High		Great than 24 months			Islam	poorer			High	High	No eductation	Three or more
Married	Unemployed	No	No	Five or more	Geater than 24 months	High	High		Great than 24 months			Islam	poorer			High	High	No eductation	Three or more
Married	Unemployed	Yes	Yes	Five or more	Geater than 24 months	Low	High		less than 24 monthes	Home	Less than 4	Islam	Recher			High	High	No eductation	Three or more
Married	Unemployed	Yes	Yes	Five or more	Geater than 24 months	Low	High		Great than 24 months			Islam	Recher			High	High	No eductation	Three or more
Married	Unemployed	No	No	Four	Geater than 24 months	High	High	On foot	less than 24 monthes	Home	Less than 4	Islam	middle	Not Examined	Yes	High	High	No eductation	Three or more
Married	Unemployed	No	No	Three	Geater than 24 months	High	High	On foot	Great than 24 months			Islam	middle	Not Examined	Yes	High	High	No eductation	Three or more
Married	Unemployed	No	No	Two	Geater than 24 months	High	High		less than 24 monthes	Health Institution	Less than 4	Islam	poorer			High	High	No eductation	Two
Married	Unemployed	No	No	One		High	High		Great than 24 months			Islam	poorer			High	High	No eductation	Two
Ever married	Unemployed	No	No	One		High	High	On foot	less than 24 monthes	Health Institution	greater than 4	Islam	poorer	Not Examined	Yes	High	High	Primary	Two
Married	Unemployed	No	No	Five or more	Geater than 24 months	High	High	On foot	less than 24 monthes	Home	greater than 4	Islam	poorer	Not Examined	Yes	High	High	No eductation	Three or more
Married	Unemployed	No	No	Five or more	Geater than 24 months	High	High	On foot	Great than 24 months	Home		Islam	poorer	Not Examined	Yes	High	High	No eductation	Three or more
Married	Unemployed	Yes	No	Five or more	Geater than 24 months	High	High	On foot	Great than 24 months	Home	greater than 4	Islam	poorer	Not Examined	Yes	High	High	No eductation	Three or more
Married	Employed	Yes	No	One		High	Low	On foot	Great than 24 months			Others	poorer	Not Examined	Yes	High	High	Secondary and higher	Two
Married	Unemployed	No	No	One		High	High	On foot	Great than 24 months			Islam	poorer	Not Examined	Yes	High	High	No eductation	Two
Married	Unemployed	No	No	One		High	High		Great than 24 months	Home	Less than 4	Islam	poorer			High	High	No eductation	Two
Married	Unemployed	No	No	Five or more	Geater than 24 months	High	High	On foot	less than 24 monthes	Home	Less than 4	Islam	poorer	Not Examined	Yes	High	High	No eductation	Three or more
Married	Unemployed	No	No	Five or more	Less than 24 months	High	High	On foot	Great than 24 months	Home		Islam	poorer	Not Examined	Yes	High	High	No eductation	Three or more
Married	Unemployed	No	No	Four	Geater than 24 months	High	High	On foot	Great than 24 months			Islam	poorer	Not Examined	Yes	High	High	No eductation	Three or more
Married	Unemployed	No	No	Four	Geater than 24 months	High	High	On foot	less than 24 monthes	Home	greater than 4	Islam	poorer	Not Examined	Yes	High	High	No eductation	Three or more
Married	Unemployed	No	No	Three	Less than 24 months	High	High	On foot	Great than 24 months	Health Institution		Islam	poorer	Not Examined	Yes	High	High	No eductation	Three or more
Married	Unemployed	No	No	Two	Less than 24 months	High	High	On foot	Great than 24 months			Islam	poorer	Not Examined	Yes	High	High	No eductation	Two
Married	Unemployed	No	No	Four	Geater than 24 months	High	High		less than 24 monthes	Home	greater than 4	Islam	poorer			High	High	Primary	Three or more
Married	Unemployed	No	No	Three	Less than 24 months	High	High		Great than 24 months			Islam	poorer			High	High	Primary	Three or more
Married	Unemployed	No	No	Five or more	Geater than 24 months	High	High	On foot	Great than 24 months	Home	No	Islam	poorer	Not Examined	Yes	High	High	No eductation	Three or more
Married	Unemployed	No	No	Four	Geater than 24 months	High	High	On foot	Great than 24 months			Islam	poorer	Not Examined	Yes	High	High	No eductation	Three or more
Married	Unemployed	No	No	Three	Geater than 24 months	High	High	On foot	Great than 24 months			Islam	poorer	Not Examined	Yes	High	High	No eductation	Three or more
Married	Unemployed	No	No	Four	Geater than 24 months	High	High		less than 24 monthes	Health Institution	Less than 4	Islam	poorer			High	High	No eductation	Three or more
Married	Employed	No	No	Three	Geater than 24 months	High	High	On foot	less than 24 monthes	Home	No	Islam	poorer	Not Examined	Yes	High	High	No eductation	Three or more
Married	Employed	No	No	Two	Geater than 24 months	High	High	On foot	Great than 24 months	Home		Islam	poorer	Not Examined	Yes	High	High	No eductation	Two
Married	Unemployed	No	No	One		High	High	On foot	less than 24 monthes	Home	Less than 4	Islam	poorer	Not Examined	Yes	High	High	No eductation	Two
Married	Unemployed	No	No	Five or more	Geater than 24 months	High	High	On foot	less than 24 monthes	Home	Less than 4	Islam	poorer	Not Examined	Yes	High	High	No eductation	Three or more
Married	Unemployed	No	No	Three	Geater than 24 months	High	High	On foot	less than 24 monthes	Home	greater than 4	Islam	poorer	Not Examined	Yes	High	High	Primary	Three or more
Married	Unemployed	No	No	Four	Geater than 24 months	High	High	On foot	less than 24 monthes	Home	greater than 4	Islam	poorer	Not Examined	Yes	High	High	No eductation	Three or more
Married	Unemployed	No	No	Three	Geater than 24 months	High	High	On foot	Great than 24 months			Islam	poorer	Not Examined	Yes	High	High	No eductation	Three or more
Married	Unemployed	No	No	One		High	Low		less than 24 monthes	Health Institution	greater than 4	Islam	poorer			High	High	Secondary and higher	Two
Married	Unemployed	No	No	Two	Less than 24 months	High	High	On foot	less than 24 monthes	Home	greater than 4	Islam	poorer	Not Examined	Yes	High	High	No eductation	Two
Married	Unemployed	No	No	One		High	High	On foot	Great than 24 months	Health Institution		Islam	poorer	Not Examined	Yes	High	High	No eductation	Two
Married	Unemployed	Yes	No	Five or more	Geater than 24 months	High	High	Vehicle	less than 24 monthes	Home	No	Islam	poorer	Not Examined	Yes	High	High	No eductation	Three or more
Married	Unemployed	Yes	No	Five or more	Geater than 24 months	High	High	Vehicle	Great than 24 months			Islam	poorer	Not Examined	Yes	High	High	No eductation	Three or more
Married	Unemployed	Yes	No	Five or more	Geater than 24 months	High	High		less than 24 monthes	Home	No	Islam	poorer			High	High	No eductation	Three or more
Married	Unemployed	Yes	No	Five or more	Geater than 24 months	High	High		Great than 24 months			Islam	poorer			High	High	No eductation	Three or more
Married	Unemployed	No	No	Four	Geater than 24 months	High	High	On foot	less than 24 monthes	Home	No	Islam	poorer	Not Examined	Yes	High	High	No eductation	Three or more
Married	Unemployed	No	No	Three	Geater than 24 months	High	High	On foot	Great than 24 months			Islam	poorer	Not Examined	Yes	High	High	No eductation	Three or more
Married	Unemployed	No	No	Five or more	Geater than 24 months	High	High		less than 24 monthes	Home	No	Islam	poorer			High	High	No eductation	Three or more
Married	Unemployed	No	No	Five or more	Geater than 24 months	High	High		Great than 24 months			Islam	poorer			High	High	No eductation	Three or more
Married	Unemployed	No	No	Five or more	Geater than 24 months	High	High		less than 24 monthes	Home	Less than 4	Islam	poorer			High	High	No eductation	Three or more
Married	Unemployed	No	No	Five or more	Less than 24 months	High	High	Vehicle	Great than 24 months	Home	Less than 4	Islam	poorer	Not Examined	Yes	High	High	No eductation	Three or more
Married	Unemployed	No	No	Four	Geater than 24 months	High	High	Vehicle	Great than 24 months			Islam	poorer	Not Examined	Yes	High	High	No eductation	Three or more
Married	Unemployed	No	No	Two	Geater than 24 months	High	High		less than 24 monthes	Home	greater than 4	Islam	poorer			High	High	No eductation	Two
Married	Unemployed	No	No	One		High	High		Great than 24 months	Home		Islam	poorer			High	High	No eductation	Two
Married	Unemployed	No	No	Three	Less than 24 months	High	High		less than 24 monthes	Home	No	Islam	poorer			High	High	No eductation	Three or more
Married	Unemployed	No	No	Two	Geater than 24 months	High	High		Great than 24 months			Islam	poorer			High	High	No eductation	Two
Married	Unemployed	No	No	Four	Geater than 24 months	High	High	Vehicle	less than 24 monthes	Home	greater than 4	Islam	poorer	Not Examined	Yes	High	High	No eductation	Three or more
Married	Unemployed	No	No	Three	Geater than 24 months	High	High	Vehicle	Great than 24 months	Home		Islam	poorer	Not Examined	Yes	High	High	No eductation	Three or more
Married	Unemployed	No	No	Four	Less than 24 months	High	High		Great than 24 months			Islam	poorer			High	High	No eductation	Three or more
Married	Unemployed	No	No	Five or more	Less than 24 months	High	High		Great than 24 months	Home	No	Islam	poorer			High	High	No eductation	Three or more
Married	Unemployed	No	No	Five or more	Geater than 24 months	High	High		Great than 24 months			Islam	poorer			High	High	No eductation	Three or more
Married	Unemployed	No	No	One		High	Low	Vehicle	Great than 24 months			Islam	poorer	Not Examined	Yes	High	High	Secondary and higher	Two
Married	Unemployed	No	No	Five or more	Geater than 24 months	High	High		less than 24 monthes	Home	No	Islam	poorer			High	High	No eductation	Three or more
Married	Unemployed	No	No	Five or more	Geater than 24 months	High	High		Great than 24 months	Home		Islam	poorer			High	High	No eductation	Three or more
Married	Unemployed	No	No	Five or more	Geater than 24 months	High	High		Great than 24 months			Islam	poorer			High	High	No eductation	Three or more
Married	Unemployed	Yes	No	Five or more	Less than 24 months	High	High	Vehicle	Great than 24 months			Islam	poorer	Not Examined	Yes	High	High	No eductation	Three or more
Married	Unemployed	Yes	No	Five or more	Geater than 24 months	High	High	Vehicle	Great than 24 months			Islam	poorer	Not Examined	Yes	High	High	No eductation	Three or more
Married	Unemployed	No	No	Five or more	Geater than 24 months	High	High		less than 24 monthes	Health Institution	greater than 4	Islam	poorer			High	High	Primary	Three or more
Married	Unemployed	No	No	Five or more	Geater than 24 months	High	High		Great than 24 months			Islam	poorer			High	High	Primary	Three or more
Married	Unemployed	No	No	Three	Less than 24 months	High	High		less than 24 monthes	Home	Less than 4	Islam	poorer			High	High	Primary	Three or more
Married	Unemployed	No	No	Two	Geater than 24 months	High	High		Great than 24 months	Home		Islam	poorer			High	High	Primary	Two
Married	Unemployed	No	No	One		High	High		Great than 24 months			Islam	poorer			High	High	Primary	Two
Married	Unemployed	Yes	No	Five or more	Less than 24 months	High	High		less than 24 monthes	Health Institution	greater than 4	Islam	poorer			Low	Low	Primary	Three or more
Married	Unemployed	Yes	No	Five or more	Less than 24 months	High	High		less than 24 monthes	Home		Islam	poorer			Low	Low	Primary	Three or more
Married	Unemployed	Yes	No	Five or more	Less than 24 months	High	High		Great than 24 months			Islam	poorer			Low	Low	Primary	Three or more
Married	Unemployed	Yes	No	Five or more	Geater than 24 months	High	High		Great than 24 months			Islam	poorer			Low	Low	Primary	Three or more
Ever married	Employed	No	Yes	Five or more	Geater than 24 months	High	High	On foot	less than 24 monthes	Health Institution	greater than 4	Evangelical	middle	Not Examined	Yes	Low	Low	Primary	Three or more
Married	Employed	Yes	Yes	One		Low	Low	On foot	Great than 24 months			Protestant	Recher	Not Examined	Yes	Low	Low	Secondary and higher	Two
Married	Employed	Yes	Yes	One		Low	Low		less than 24 monthes	Health Institution	greater than 4	Others	Recher			Low	Low	Secondary and higher	Two
Married	Unemployed	Yes	Yes	Two	Geater than 24 months	Low	Low	On foot	Great than 24 months	Health Institution	greater than 4	Evangelical	Recher	Not Examined	Yes	Low	Low	Secondary and higher	Two
Married	Unemployed	No	Yes	Two	Geater than 24 months	Low	Low		Great than 24 months			Others	Recher			Low	Low	Secondary and higher	Two
Married	Unemployed	Yes	Yes	One		Low	Low		Great than 24 months	Health Institution	greater than 4	Islam	Recher			Low	Low	Secondary and higher	Two
Married	Unemployed	Yes	Yes	One		Low	Low	On foot	less than 24 monthes	Home	Less than 4	Protestant	Recher	Not Examined	Yes	Low	Low	Secondary and higher	Two
Married	Unemployed	No	No	Five or more	Geater than 24 months	High	High	On foot	less than 24 monthes	Home	Less than 4	Islam	poorer	Not Examined	Yes	High	Low	No eductation	Three or more
Married	Unemployed	No	No	Five or more	Less than 24 months	High	High	On foot	Great than 24 months			Islam	poorer	Not Examined	Yes	High	Low	No eductation	Three or more
Married	Unemployed	No	No	Five or more	Less than 24 months	High	High	On foot	Great than 24 months			Islam	poorer	Not Examined	Yes	High	Low	No eductation	Three or more
Married	Unemployed	No	No	Four	Less than 24 months	High	High		less than 24 monthes	Home	greater than 4	Islam	poorer			High	Low	No eductation	Three or more
Married	Unemployed	No	No	Three	Geater than 24 months	High	High		Great than 24 months	Home		Islam	poorer			High	Low	No eductation	Three or more
Married	Unemployed	Yes	No	Two	Geater than 24 months	High	High	On foot	less than 24 monthes	Health Institution	greater than 4	Islam	middle	Not Examined	Yes	High	Low	No eductation	Two
Married	Unemployed	Yes	No	One		High	High	On foot	Great than 24 months			Islam	middle	Not Examined	Yes	High	Low	No eductation	Two
Ever married	Employed	No	No	Five or more	Geater than 24 months	High	High	On foot	less than 24 monthes	Health Institution	greater than 4	A.church	poorer	Not Examined	Yes	High	Low	No eductation	Three or more
Ever married	Employed	No	No	Five or more	Geater than 24 months	High	High	On foot	Great than 24 months			A.church	poorer	Not Examined	Yes	High	Low	No eductation	Three or more
Married	Unemployed	Yes	Yes	Two	Geater than 24 months	Low	Low		Great than 24 months			Islam	Recher			High	Low	Secondary and higher	Two
Married	Unemployed	No	Yes	Two	Less than 24 months	Low	High	On foot	Great than 24 months			Islam	Recher	Not Examined	Yes	High	Low	Primary	Two
Married	Employed	No	No	Five or more	Geater than 24 months	High	High	On foot	less than 24 monthes	Home	Less than 4	Islam	poorer	Not Examined	Yes	High	Low	No eductation	Three or more
Married	Employed	No	No	Four	Geater than 24 months	High	High	On foot	Great than 24 months			Islam	poorer	Not Examined	Yes	High	Low	No eductation	Three or more
Married	Unemployed	No	No	Four	Geater than 24 months	Low	High	On foot	less than 24 monthes	Home	Less than 4	Islam	Recher	Not Examined	Yes	High	Low	No eductation	Three or more
Married	Unemployed	No	No	Three	Less than 24 months	Low	High	On foot	Great than 24 months			Islam	Recher	Not Examined	Yes	High	Low	No eductation	Three or more
Married	Unemployed	No	Yes	Four	Geater than 24 months	Low	Low	On foot	less than 24 monthes	Health Institution	greater than 4	Islam	Recher	Examined	Yes	High	Low	Secondary and higher	Three or more
Married	Unemployed	No	Yes	Three	Geater than 24 months	Low	Low	On foot	Great than 24 months			Islam	Recher	Examined	Yes	High	Low	Secondary and higher	Three or more
Ever married	Employed	Yes	Yes	One		High	Low		less than 24 monthes	Health Institution	Less than 4	Islam	middle			High	Low	Secondary and higher	Two
Married	Employed	No	No	One		Low	Low	On foot	less than 24 monthes	Health Institution	greater than 4	Islam	Recher	Not Examined	Yes	High	Low	Secondary and higher	Two
Married	Employed	Yes	Yes	One		Low	Low	On foot	Great than 24 months	Health Institution	greater than 4	Protestant	Recher	Not Examined	Yes	High	Low	Secondary and higher	Two
Married	Unemployed	Yes	Yes	Three	Geater than 24 months	Low	Low	On foot	less than 24 monthes	Health Institution	greater than 4	Islam	Recher	Not Examined	Yes	High	Low	Secondary and higher	Three or more
Married	Unemployed	Yes	Yes	Two	Geater than 24 months	Low	Low	On foot	Great than 24 months			Islam	Recher	Not Examined	Yes	High	Low	Secondary and higher	Two
Married	Employed	No	No	Two	Geater than 24 months	Low	Low	On foot	Great than 24 months			Protestant	Recher	Not Examined	Yes	High	Low	Secondary and higher	Two
Married	Unemployed	Yes	Yes	Five or more	Geater than 24 months	Low	Low		less than 24 monthes	Health Institution	greater than 4	Islam	Recher			High	Low	Secondary and higher	Three or more
Married	Unemployed	Yes	Yes	Five or more	Less than 24 months	Low	Low		Great than 24 months	Health Institution		Islam	Recher			High	Low	Secondary and higher	Three or more
Married	Unemployed	Yes	Yes	Four	Geater than 24 months	Low	Low		Great than 24 months			Islam	Recher			High	Low	Secondary and higher	Three or more
Married	Unemployed	No	No	Four	Geater than 24 months	High	High	On foot	Great than 24 months			Islam	middle	Not Examined	Yes	Low	Low	No eductation	Three or more
Married	Employed	Yes	Yes	One		Low	Low	On foot	Great than 24 months			Evangelical	Recher	Not Examined	Yes	Low	Low	Secondary and higher	Two
Married	Unemployed	Yes	No	Two	Less than 24 months	High	High	On foot	less than 24 monthes	Health Institution	Less than 4	Islam	middle	Not Examined	Yes	Low	Low	Primary	Two
Married	Unemployed	Yes	No	One		High	High	On foot	Great than 24 months	Health Institution		Islam	middle	Not Examined	Yes	Low	Low	Primary	Two
Married	Unemployed	Yes	No	One		Low	Low		Great than 24 months	Health Institution	greater than 4	Evangelical	Recher			Low	Low	Secondary and higher	Two
Married	Unemployed	No	No	Five or more	Geater than 24 months	High	High	On foot	less than 24 monthes	Health Institution	greater than 4	Islam	middle	Not Examined	Yes	Low	Low	No eductation	Three or more
Married	Unemployed	No	No	Two	Geater than 24 months	High	High		Great than 24 months	Health Institution	greater than 4	Protestant	poorer			Low	Low	Primary	Two
Married	Unemployed	No	No	One		High	High		Great than 24 months			Protestant	poorer			Low	Low	Primary	Two
Married	Employed	No	No	One		Low	Low	On foot	Great than 24 months	Health Institution	greater than 4	Evangelical	Recher	Not Examined	Yes	Low	Low	Secondary and higher	Two
Ever married	Employed	No	No	Two	Geater than 24 months	High	High	On foot	Great than 24 months	Home	Less than 4	Protestant	middle	Not Examined	Yes	Low	Low	Primary	Two
Married	Unemployed	Yes	No	One		Low	Low		less than 24 monthes	Health Institution	greater than 4	Others	Recher			Low	Low	Secondary and higher	Two
Married	Unemployed	No	Yes	Two	Geater than 24 months	High	High		less than 24 monthes	Health Institution	greater than 4	Catholic	middle			Low	Low	Primary	Two
Married	Unemployed	No	Yes	One		High	High		Great than 24 months			Catholic	middle			Low	Low	Primary	Two
Married	Employed	No	Yes	One		Low	Low		Great than 24 months			Protestant	Recher			Low	Low	Secondary and higher	Two
Ever married	Employed	Yes	Yes	Two	Geater than 24 months	Low	Low		Great than 24 months	Health Institution	greater than 4	Evangelical	Recher			Low	Low	Secondary and higher	Two
Married	Unemployed	Yes	Yes	Five or more	Geater than 24 months	Low	Low		less than 24 monthes	Health Institution	greater than 4	Islam	Recher			Low	Low	Secondary and higher	Three or more
Married	Unemployed	Yes	Yes	Five or more	Less than 24 months	Low	Low		Great than 24 months			Islam	Recher			Low	Low	Secondary and higher	Three or more
Married	Unemployed	Yes	Yes	Three	Geater than 24 months	Low	High		less than 24 monthes	Health Institution	greater than 4	Evangelical	Recher			Low	Low	Primary	Three or more
Married	Unemployed	Yes	Yes	Two	Geater than 24 months	Low	High		Great than 24 months	Health Institution		Evangelical	Recher			Low	Low	Primary	Two
Unmarried	Employed	Yes	Yes	Three	Geater than 24 months	Low	High		less than 24 monthes	Health Institution	greater than 4	Protestant	Recher			Low	Low	Primary	Three or more
Unmarried	Employed	Yes	Yes	Two	Geater than 24 months	Low	High		Great than 24 months			Protestant	Recher			Low	Low	Primary	Two
Married	Unemployed	No	No	One		High	Low	On foot	less than 24 monthes	Health Institution	Less than 4	Others	middle	Not Examined	Yes	Low	Low	Secondary and higher	Two
Married	Unemployed	Yes	No	One		High	Low		less than 24 monthes	Health Institution	Less than 4	Others	middle			Low	Low	Secondary and higher	Two
Married	Unemployed	Yes	No	Four	Geater than 24 months	Low	High	On foot	less than 24 monthes	Health Institution	greater than 4	Islam	Recher	Not Examined	Yes	Low	Low	Primary	Three or more
Married	Unemployed	Yes	No	Three	Geater than 24 months	Low	High	On foot	Great than 24 months			Islam	Recher	Not Examined	Yes	Low	Low	Primary	Three or more
Married	Unemployed	Yes	No	Three	Geater than 24 months	High	High	Vehicle	less than 24 monthes	Health Institution	Less than 4	Islam	middle	Not Examined	Yes	Low	Low	Primary	Three or more
Married	Unemployed	Yes	No	Two	Geater than 24 months	High	High	Vehicle	Great than 24 months			Islam	middle	Not Examined	Yes	Low	Low	Primary	Two
Married	Unemployed	No	No	One		High	Low	Vehicle	less than 24 monthes	Health Institution	greater than 4	Evangelical	middle	Not Examined	Yes	Low	Low	Secondary and higher	Two
Married	Unemployed	No	No	One		High	Low		Great than 24 months			Islam	poorer			Low	Low	Secondary and higher	Two
Married	Unemployed	Yes	No	One		High	High	On foot	Great than 24 months			Islam	middle	Not Examined	Yes	Low	Low	Primary	Two
Ever married	Employed	No	No	Four	Geater than 24 months	High	High		Great than 24 months			Evangelical	poorer			Low	Low	Primary	Three or more
Married	Unemployed	Yes	Yes	One		Low	Low		Great than 24 months			Islam	Recher			Low	Low	Secondary and higher	Two
Married	Unemployed	Yes	No	One		High	Low		Great than 24 months			Islam	middle			Low	Low	Secondary and higher	Two
Ever married	Employed	No	No	Two	Geater than 24 months	High	High		less than 24 monthes	Health Institution	greater than 4	Islam	poorer			High	High	Primary	Two
Ever married	Employed	No	No	One		High	High		Great than 24 months			Islam	poorer			High	High	Primary	Two
Married	Unemployed	No	No	Five or more	Geater than 24 months	High	High	On foot	Great than 24 months			Islam	poorer	Not Examined	Yes	High	High	No eductation	Three or more
Married	Unemployed	Yes	No	Five or more	Less than 24 months	High	High		less than 24 monthes	Home	Less than 4	Islam	poorer			High	High	No eductation	Three or more
Married	Unemployed	Yes	No	Five or more	Less than 24 months	High	High		Great than 24 months	Home		Islam	poorer			High	High	No eductation	Three or more
Married	Unemployed	Yes	No	Five or more	Less than 24 months	High	High		Great than 24 months			Islam	poorer			High	High	No eductation	Three or more
Ever married	Employed	Yes	No	One		High	High		Great than 24 months			Islam	poorer			High	High	Primary	Two
Married	Unemployed	No	No	Two	Geater than 24 months	High	High		less than 24 monthes	Health Institution	greater than 4	Islam	poorer			High	High	Primary	Two
Married	Unemployed	Yes	Yes	One		Low	High	Vehicle	less than 24 monthes	Health Institution	greater than 4	Islam	Recher	Examined	Yes	High	High	Primary	Two
Married	Unemployed	Yes	Yes	Three	Geater than 24 months	Low	Low		less than 24 monthes	Health Institution	greater than 4	Islam	Recher			High	High	Secondary and higher	Three or more
Ever married	Employed	No	No	Three	Geater than 24 months	High	High		less than 24 monthes	Health Institution	greater than 4	Islam	poorer			High	High	No eductation	Three or more
Ever married	Employed	No	No	Two	Geater than 24 months	High	High		Great than 24 months			Islam	poorer			High	High	No eductation	Two
Married	Employed	Yes	Yes	Three	Less than 24 months	High	High	On foot	less than 24 monthes	Health Institution	Less than 4	Islam	middle	Not Examined	Yes	High	High	Primary	Three or more
Married	Employed	Yes	Yes	Two	Geater than 24 months	High	High	On foot	Great than 24 months			Islam	middle	Not Examined	Yes	High	High	Primary	Two
Married	Unemployed	No	Yes	Two	Less than 24 months	High	High		Great than 24 months	Health Institution	greater than 4	Islam	middle			High	High	Primary	Two
Married	Unemployed	No	Yes	One		High	High		Great than 24 months			Islam	middle			High	High	Primary	Two
Married	Unemployed	Yes	Yes	Five or more	Geater than 24 months	Low	High	On foot	Great than 24 months			Islam	Recher	Not Examined	Yes	High	High	Primary	Three or more
Married	Employed	Yes	Yes	Four	Geater than 24 months	Low	High		less than 24 monthes	Health Institution	greater than 4	Islam	Recher			High	High	Primary	Three or more
Married	Employed	Yes	Yes	Three	Geater than 24 months	Low	High		Great than 24 months			Islam	Recher			High	High	Primary	Three or more
Married	Employed	No	No	Five or more	Geater than 24 months	High	High	Vehicle	Great than 24 months	Home	greater than 4	Islam	poorer	Not Examined	Yes	High	High	No eductation	Three or more
Married	Unemployed	Yes	No	Five or more	Geater than 24 months	High	High	Vehicle	less than 24 monthes	Health Institution	greater than 4	Islam	poorer	Not Examined	Yes	High	High	No eductation	Three or more
Married	Unemployed	Yes	No	Five or more	Less than 24 months	High	High	Vehicle	Great than 24 months			Islam	poorer	Not Examined	Yes	High	High	No eductation	Three or more
Married	Unemployed	No	No	Five or more	Geater than 24 months	High	High	Vehicle	less than 24 monthes	Home	Less than 4	Islam	poorer	Not Examined	Yes	High	High	No eductation	Three or more
Married	Unemployed	No	No	Two	Less than 24 months	High	High	Vehicle	less than 24 monthes	Health Institution	greater than 4	Islam	poorer	Not Examined	Yes	High	High	Primary	Two
Married	Unemployed	No	No	One		High	High	Vehicle	Great than 24 months	Health Institution		Islam	poorer	Not Examined	Yes	High	High	Primary	Two
Married	Unemployed	Yes	No	Five or more	Less than 24 months	High	High	Vehicle	less than 24 monthes	Home	No	Islam	poorer	Not Examined	Yes	High	High	No eductation	Three or more
Married	Unemployed	Yes	No	Four	Less than 24 months	High	High	Vehicle	Great than 24 months	Home		Islam	poorer	Not Examined	Yes	High	High	No eductation	Three or more
Married	Unemployed	Yes	No	Three	Less than 24 months	High	High	Vehicle	Great than 24 months			Islam	poorer	Not Examined	Yes	High	High	No eductation	Three or more
Married	Unemployed	Yes	No	Five or more	Geater than 24 months	High	High		less than 24 monthes	Home	Less than 4	Islam	poorer			High	High	No eductation	Three or more
Married	Unemployed	Yes	No	Five or more	Geater than 24 months	High	High		Great than 24 months			Islam	poorer			High	High	No eductation	Three or more
Married	Unemployed	No	No	Four	Less than 24 months	High	High	Vehicle	less than 24 monthes	Home	greater than 4	Islam	poorer	Not Examined	Yes	High	High	Primary	Three or more
Married	Unemployed	No	No	Three	Geater than 24 months	High	High	Vehicle	less than 24 monthes	Home		Islam	poorer	Not Examined	Yes	High	High	Primary	Three or more
Married	Unemployed	No	No	Two	Less than 24 months	High	High	Vehicle	Great than 24 months			Islam	poorer	Not Examined	Yes	High	High	Primary	Two
Married	Unemployed	No	No	Five or more	Geater than 24 months	High	High		less than 24 monthes	Home	greater than 4	Islam	poorer			High	High	Primary	Three or more
Married	Unemployed	No	No	Four	Less than 24 months	High	High		Great than 24 months	Home		Islam	poorer			High	High	Primary	Three or more
Married	Unemployed	No	No	Three	Less than 24 months	High	High		Great than 24 months			Islam	poorer			High	High	Primary	Three or more
Married	Unemployed	No	No	Five or more	Less than 24 months	High	High		less than 24 monthes	Health Institution	greater than 4	Islam	poorer			High	High	No eductation	Three or more
Married	Unemployed	No	No	Five or more	Geater than 24 months	High	High		Great than 24 months	Health Institution		Islam	poorer			High	High	No eductation	Three or more
Married	Unemployed	No	No	Five or more	Geater than 24 months	High	High	Vehicle	Great than 24 months			Islam	poorer	Not Examined	Yes	High	High	No eductation	Three or more
Married	Unemployed	No	No	One		High	High	Vehicle	less than 24 monthes	Home	Less than 4	Islam	poorer	Not Examined	Yes	High	High	No eductation	Two
Married	Unemployed	No	No	Five or more	Geater than 24 months	High	High		Great than 24 months	Home	Less than 4	Islam	poorer			High	High	No eductation	Three or more
Married	Unemployed	No	No	Four	Geater than 24 months	High	High		Great than 24 months			Islam	poorer			High	High	No eductation	Three or more
Married	Unemployed	No	No	Four	Geater than 24 months	High	High		less than 24 monthes	Health Institution	Less than 4	Islam	poorer			High	High	No eductation	Three or more
Married	Unemployed	No	No	Three	Less than 24 months	High	High		Great than 24 months			Islam	poorer			High	High	No eductation	Three or more
Married	Unemployed	No	No	One		High	High	Vehicle	less than 24 monthes	Home	Less than 4	Islam	poorer	Not Examined	Yes	High	High	No eductation	Two
Ever married	Unemployed	No	No	Two	Less than 24 months	High	High	Vehicle	Great than 24 months			Islam	poorer	Not Examined	Yes	High	High	No eductation	Two
Ever married	Unemployed	No	No	One		High	High	Vehicle	Great than 24 months			Islam	poorer	Not Examined	Yes	High	High	No eductation	Two
Married	Unemployed	No	No	Two	Geater than 24 months	High	High		less than 24 monthes	Home	Less than 4	Islam	poorer			High	High	Primary	Two
Married	Unemployed	No	No	One		High	High		Great than 24 months			Islam	poorer			High	High	Primary	Two
Married	Unemployed	No	No	One		High	High		Great than 24 months			Islam	poorer			High	High	No eductation	Two
Married	Unemployed	No	No	Three	Less than 24 months	High	High		less than 24 monthes	Home	Less than 4	Islam	poorer			High	High	No eductation	Three or more
Married	Unemployed	No	No	Two	Geater than 24 months	High	High		Great than 24 months	Home		Islam	poorer			High	High	No eductation	Two
Married	Unemployed	No	No	One		High	High	Vehicle	less than 24 monthes	Home	Less than 4	Islam	poorer	Not Examined	Yes	High	High	No eductation	Two
Married	Unemployed	No	No	Five or more	Geater than 24 months	High	High	Vehicle	Great than 24 months	Home	Less than 4	Islam	poorer	Not Examined	Yes	High	High	No eductation	Three or more
Married	Unemployed	No	No	Four	Geater than 24 months	High	High	Vehicle	less than 24 monthes	Home	Less than 4	Islam	poorer	Not Examined	Yes	High	High	No eductation	Three or more
Married	Unemployed	No	No	Three	Less than 24 months	High	High	Vehicle	Great than 24 months			Islam	poorer	Not Examined	Yes	High	High	No eductation	Three or more
Married	Unemployed	No	No	One		High	High	On foot	Great than 24 months			Islam	poorer	Not Examined	Yes	High	Low	No eductation	Two
Married	Employed	Yes	Yes	Two	Geater than 24 months	Low	Low	On foot	less than 24 monthes	Health Institution	greater than 4	Protestant	Recher	Examined	Yes	High	Low	Secondary and higher	Two
Married	Employed	Yes	Yes	One		Low	Low	On foot	Great than 24 months			Protestant	Recher	Examined	Yes	High	Low	Secondary and higher	Two
Married	Employed	No	No	Five or more	Geater than 24 months	High	High		less than 24 monthes	Health Institution	Less than 4	Islam	poorer			High	Low	No eductation	Three or more
Married	Employed	No	No	Five or more	Geater than 24 months	High	High		Great than 24 months			Islam	poorer			High	Low	No eductation	Three or more
Married	Unemployed	Yes	No	One		High	High		Great than 24 months	Health Institution	greater than 4	Islam	middle			High	Low	Primary	Two
Married	Unemployed	Yes	No	Five or more	Less than 24 months	High	High		less than 24 monthes	Home	Less than 4	Islam	poorer			High	Low	No eductation	Three or more
Married	Unemployed	Yes	No	Five or more	Less than 24 months	High	High		Great than 24 months	Health Institution		Islam	poorer			High	Low	No eductation	Three or more
Married	Unemployed	Yes	No	Four	Geater than 24 months	High	High		Great than 24 months			Islam	poorer			High	Low	No eductation	Three or more
Married	Unemployed	No	No	Five or more	Geater than 24 months	High	High		less than 24 monthes	Health Institution	greater than 4	Islam	poorer			High	Low	No eductation	Three or more
Married	Unemployed	No	No	Four	Geater than 24 months	High	High		Great than 24 months	Health Institution		Islam	poorer			High	Low	No eductation	Three or more
Married	Unemployed	No	No	Three	Geater than 24 months	High	High		Great than 24 months			Islam	poorer			High	Low	No eductation	Three or more
Married	Unemployed	Yes	No	Five or more	Geater than 24 months	High	High	On foot	less than 24 monthes	Home	greater than 4	Islam	middle	Not Examined	Yes	High	Low	No eductation	Three or more
Married	Unemployed	Yes	No	Four	Less than 24 months	High	High	On foot	Great than 24 months			Islam	middle	Not Examined	Yes	High	Low	No eductation	Three or more
Married	Unemployed	Yes	No	Three	Geater than 24 months	High	High	On foot	Great than 24 months			Islam	middle	Not Examined	Yes	High	Low	No eductation	Three or more
Married	Unemployed	No	Yes	Two	Geater than 24 months	Low	High		less than 24 monthes	Health Institution	greater than 4	Protestant	Recher			High	Low	Primary	Two
Married	Unemployed	Yes	No	Five or more	Geater than 24 months	High	High	On foot	less than 24 monthes	Health Institution	greater than 4	Islam	middle	Examined	Yes	High	Low	No eductation	Three or more
Married	Unemployed	Yes	No	Five or more	Geater than 24 months	High	High	On foot	Great than 24 months			Islam	middle	Examined	Yes	High	Low	No eductation	Three or more
Married	Unemployed	Yes	No	Two	Geater than 24 months	High	High	On foot	Great than 24 months			Others	middle	Not Examined	Yes	High	Low	Primary	Two
Ever married	Employed	No	No	One		High	Low	On foot	Great than 24 months	Health Institution	greater than 4	A.church	middle	Not Examined	Yes	High	Low	Secondary and higher	Two
Married	Unemployed	No	Yes	Five or more	Geater than 24 months	Low	High	On foot	Great than 24 months	Health Institution	greater than 4	Islam	Recher	Not Examined	Yes	High	Low	No eductation	Three or more
Married	Unemployed	No	Yes	Five or more	Geater than 24 months	Low	High	On foot	Great than 24 months			Islam	Recher	Not Examined	Yes	High	Low	No eductation	Three or more
Married	Unemployed	No	No	One		High	High		Great than 24 months	Home	No	Islam	poorer			High	High	No eductation	Two
Married	Unemployed	No	No	Five or more	Geater than 24 months	High	High		less than 24 monthes	Home	Less than 4	Islam	poorer			High	High	No eductation	Three or more
Married	Unemployed	No	No	Five or more	Geater than 24 months	High	High		Great than 24 months			Islam	poorer			High	High	No eductation	Three or more
Married	Unemployed	No	No	Two	Geater than 24 months	High	High	On foot	less than 24 monthes	Home	greater than 4	Islam	poorer	Not Examined	Yes	High	High	No eductation	Two
Married	Unemployed	No	No	One		High	High	On foot	Great than 24 months			Islam	poorer	Not Examined	Yes	High	High	No eductation	Two
Married	Unemployed	No	No	Four	Geater than 24 months	High	High	On foot	less than 24 monthes	Home	greater than 4	Islam	poorer	Not Examined	Yes	High	High	No eductation	Three or more
Married	Unemployed	No	No	Three	Geater than 24 months	High	High	On foot	Great than 24 months			Islam	poorer	Not Examined	Yes	High	High	No eductation	Three or more
Married	Unemployed	No	No	Five or more	Geater than 24 months	High	High	On foot	Great than 24 months			Islam	poorer	Not Examined	Yes	High	High	No eductation	Three or more
Married	Unemployed	No	No	Four	Geater than 24 months	High	High		Great than 24 months			Islam	poorer			High	High	No eductation	Three or more
Married	Unemployed	No	No	Four	Geater than 24 months	High	High		Great than 24 months	Home	greater than 4	Islam	poorer			High	High	No eductation	Three or more
Married	Unemployed	No	No	Two	Geater than 24 months	High	High	On foot	less than 24 monthes	Home	greater than 4	Islam	poorer	Not Examined	Yes	High	High	No eductation	Two
Married	Unemployed	No	No	One		High	High	On foot	Great than 24 months			Islam	poorer	Not Examined	Yes	High	High	No eductation	Two
Married	Unemployed	No	No	One		High	High		less than 24 monthes	Home	Less than 4	Islam	poorer			High	High	No eductation	Two
Married	Unemployed	No	No	Four	Less than 24 months	High	High	Vehicle	less than 24 monthes	Home	Less than 4	Islam	poorer	Not Examined	Yes	High	High	No eductation	Three or more
Married	Unemployed	No	No	Three	Geater than 24 months	High	High	Vehicle	Great than 24 months	Home		Islam	poorer	Not Examined	Yes	High	High	No eductation	Three or more
Married	Unemployed	No	No	Two	Less than 24 months	High	High	Vehicle	Great than 24 months			Islam	poorer	Not Examined	Yes	High	High	No eductation	Two
Married	Unemployed	No	No	Four	Less than 24 months	High	High	Vehicle	Great than 24 months			Islam	poorer	Not Examined	Yes	High	High	No eductation	Three or more
Married	Unemployed	No	No	Three	Less than 24 months	High	High	Vehicle	Great than 24 months			Islam	poorer	Not Examined	Yes	High	High	No eductation	Three or more
Married	Unemployed	No	No	Five or more	Less than 24 months	High	High		Great than 24 months			Islam	poorer			High	High	No eductation	Three or more
Married	Unemployed	No	No	Five or more	Geater than 24 months	High	High		Great than 24 months			Islam	poorer			High	High	No eductation	Three or more
Married	Unemployed	No	No	Five or more	Less than 24 months	High	High	Vehicle	Great than 24 months	Home	Less than 4	Islam	poorer	Not Examined	Yes	High	High	No eductation	Three or more
Married	Unemployed	No	No	Five or more	Geater than 24 months	High	High	Vehicle	Great than 24 months			Islam	poorer	Not Examined	Yes	High	High	No eductation	Three or more
Married	Unemployed	No	No	Four	Less than 24 months	High	High		less than 24 monthes	Home	No	Islam	poorer			High	High	No eductation	Three or more
Married	Unemployed	No	No	Three	Geater than 24 months	High	High		Great than 24 months			Islam	poorer			High	High	No eductation	Three or more
Married	Unemployed	No	No	Five or more	Geater than 24 months	High	High	On foot	less than 24 monthes	Home	greater than 4	Islam	poorer	Not Examined	Yes	High	High	No eductation	Three or more
Married	Unemployed	No	No	Five or more	Geater than 24 months	High	High	On foot	Great than 24 months			Islam	poorer	Not Examined	Yes	High	High	No eductation	Three or more
Married	Unemployed	Yes	No	Two	Geater than 24 months	High	High	On foot	less than 24 monthes	Home	greater than 4	Islam	poorer	Not Examined	Yes	High	High	Primary	Two
Married	Unemployed	Yes	No	One		High	High	On foot	Great than 24 months			Islam	poorer	Not Examined	Yes	High	High	Primary	Two
Married	Unemployed	No	No	One		High	High	On foot	less than 24 monthes	Home	Less than 4	Islam	poorer	Not Examined	Yes	High	High	No eductation	Two
Married	Unemployed	No	No	Five or more	Geater than 24 months	High	High	On foot	less than 24 monthes	Home	Less than 4	Islam	poorer	Not Examined	Yes	High	High	No eductation	Three or more
Married	Unemployed	No	No	Four	Geater than 24 months	High	High	On foot	Great than 24 months			Islam	poorer	Not Examined	Yes	High	High	No eductation	Three or more
Married	Unemployed	No	No	One		High	High		less than 24 monthes	Home	greater than 4	Islam	poorer			High	High	No eductation	Two
Married	Unemployed	No	No	Two	Geater than 24 months	High	High	Vehicle	less than 24 monthes	Home	greater than 4	Islam	poorer	Not Examined	Yes	High	High	Primary	Two
Married	Unemployed	No	No	One		High	High	Vehicle	Great than 24 months			Islam	poorer	Not Examined	Yes	High	High	Primary	Two
Married	Unemployed	No	No	Five or more	Geater than 24 months	High	High	Vehicle	less than 24 monthes	Home	greater than 4	Islam	poorer	Not Examined	Yes	High	High	No eductation	Three or more
Married	Unemployed	No	No	Five or more	Geater than 24 months	High	High	Vehicle	less than 24 monthes	Home		Islam	poorer	Not Examined	Yes	High	High	No eductation	Three or more
Married	Unemployed	No	No	Five or more	Less than 24 months	High	High		less than 24 monthes	Home	Less than 4	Islam	poorer			High	High	No eductation	Three or more
Married	Unemployed	No	No	Five or more	Geater than 24 months	High	High		Great than 24 months			Islam	poorer			High	High	No eductation	Three or more
Married	Unemployed	No	No	Five or more	Geater than 24 months	High	High		less than 24 monthes	Home	Less than 4	Islam	poorer			High	High	No eductation	Three or more
Married	Unemployed	No	No	Five or more	Less than 24 months	High	High		Great than 24 months			Islam	poorer			High	High	No eductation	Three or more
Married	Unemployed	No	No	Five or more	Geater than 24 months	High	High	Vehicle	less than 24 monthes	Home	Less than 4	Islam	poorer	Not Examined	Yes	High	High	No eductation	Three or more
Married	Unemployed	No	No	Five or more	Geater than 24 months	High	High	Vehicle	Great than 24 months			Islam	poorer	Not Examined	Yes	High	High	No eductation	Three or more
Married	Unemployed	No	No	Five or more	Geater than 24 months	High	High	On foot	less than 24 monthes	Home	greater than 4	Islam	poorer	Not Examined	Yes	High	High	No eductation	Three or more
Married	Unemployed	No	No	Five or more	Geater than 24 months	High	High	On foot	Great than 24 months			Islam	poorer	Not Examined	Yes	High	High	No eductation	Three or more
Married	Unemployed	No	No	Three	Geater than 24 months	High	High		less than 24 monthes	Home	greater than 4	Islam	poorer			High	High	No eductation	Three or more
Married	Unemployed	No	No	Two	Less than 24 months	High	High		Great than 24 months			Islam	poorer			High	High	No eductation	Two
Married	Unemployed	No	No	Five or more	Less than 24 months	High	High	On foot	Great than 24 months			Islam	poorer	Not Examined	Yes	High	High	No eductation	Three or more
Married	Unemployed	No	No	Three	Geater than 24 months	High	High		less than 24 monthes	Home	greater than 4	Islam	poorer			High	High	No eductation	Three or more
Married	Unemployed	No	No	Two	Less than 24 months	High	High		Great than 24 months			Islam	poorer			High	High	No eductation	Two
Married	Unemployed	No	No	One		High	High		Great than 24 months			Islam	poorer			High	High	No eductation	Two
Married	Unemployed	No	No	Two	Geater than 24 months	High	High	On foot	Great than 24 months			Islam	poorer	Not Examined	Yes	High	High	No eductation	Two
Married	Unemployed	No	No	One		High	High		less than 24 monthes	Home	No	Islam	poorer			High	High	No eductation	Two
Married	Unemployed	Yes	No	Five or more	Geater than 24 months	High	High	On foot	less than 24 monthes	Home	Less than 4	Islam	poorer	Not Examined	Yes	High	High	No eductation	Three or more
Married	Unemployed	Yes	No	Five or more	Geater than 24 months	High	High	On foot	Great than 24 months	Home		Islam	poorer	Not Examined	Yes	High	High	No eductation	Three or more
Married	Unemployed	No	No	Three	Geater than 24 months	High	High	On foot	less than 24 monthes	Home	greater than 4	Islam	poorer	Not Examined	Yes	High	High	No eductation	Three or more
Married	Unemployed	No	No	Two	Geater than 24 months	High	High	On foot	Great than 24 months	Home		Islam	poorer	Not Examined	Yes	High	High	No eductation	Two
Married	Unemployed	No	No	Five or more	Geater than 24 months	High	High		less than 24 monthes	Home	Less than 4	Islam	poorer			High	High	No eductation	Three or more
Married	Unemployed	No	No	Four	Geater than 24 months	High	High		Great than 24 months	Home		Islam	poorer			High	High	No eductation	Three or more
Married	Unemployed	No	No	Five or more	Geater than 24 months	High	High	On foot	less than 24 monthes	Home	Less than 4	Islam	poorer	Not Examined	Yes	High	High	No eductation	Three or more
Married	Unemployed	No	No	Five or more	Geater than 24 months	High	High	On foot	Great than 24 months			Islam	poorer	Not Examined	Yes	High	High	No eductation	Three or more
Married	Unemployed	No	No	Five or more	Geater than 24 months	High	High	Vehicle	less than 24 monthes	Home	greater than 4	Islam	poorer	Not Examined	Yes	High	High	No eductation	Three or more
Married	Unemployed	No	No	Five or more	Geater than 24 months	High	High	Vehicle	Great than 24 months			Islam	poorer	Not Examined	Yes	High	High	No eductation	Three or more
Married	Employed	Yes	Yes	Five or more	Geater than 24 months	Low	High		less than 24 monthes	Home	greater than 4	Islam	Recher			High	High	No eductation	Three or more
Married	Employed	Yes	Yes	Four	Geater than 24 months	Low	High		Great than 24 months			Islam	Recher			High	High	No eductation	Three or more
Married	Unemployed	Yes	Yes	Five or more	Less than 24 months	Low	High		less than 24 monthes	Home	greater than 4	Islam	Recher			High	High	No eductation	Three or more
Married	Unemployed	Yes	Yes	Five or more	Less than 24 months	Low	High		Great than 24 months			Islam	Recher			High	High	No eductation	Three or more
Married	Unemployed	Yes	Yes	Five or more	Geater than 24 months	Low	High		Great than 24 months			Islam	Recher			High	High	No eductation	Three or more
Married	Employed	No	No	Five or more	Geater than 24 months	High	High	Vehicle	Great than 24 months			Islam	poorer	Not Examined	Yes	High	High	No eductation	Three or more
Married	Unemployed	No	No	Four	Less than 24 months	High	High		less than 24 monthes	Home	greater than 4	Islam	poorer			High	High	No eductation	Three or more
Married	Unemployed	No	No	Three	Geater than 24 months	High	High		Great than 24 months			Islam	poorer			High	High	No eductation	Three or more
Married	Unemployed	No	No	Five or more	Less than 24 months	High	High	On foot	Great than 24 months	Home	greater than 4	Islam	poorer	Not Examined	Yes	High	High	No eductation	Three or more
Married	Unemployed	No	No	Five or more	Less than 24 months	High	High	On foot	Great than 24 months			Islam	poorer	Not Examined	Yes	High	High	No eductation	Three or more
Married	Unemployed	No	No	Five or more	Geater than 24 months	High	High	On foot	Great than 24 months			Islam	poorer	Not Examined	Yes	High	High	No eductation	Three or more
Married	Unemployed	Yes	No	Five or more	Geater than 24 months	High	High	Vehicle	less than 24 monthes	Home	Less than 4	Others	middle	Not Examined	Yes	High	High	Primary	Three or more
Married	Unemployed	Yes	No	Five or more	Geater than 24 months	High	High	Vehicle	Great than 24 months			Others	middle	Not Examined	Yes	High	High	Primary	Three or more
Married	Unemployed	No	Yes	Two	Geater than 24 months	High	High	On foot	less than 24 monthes	Health Institution	greater than 4	Islam	poorer	Not Examined	Yes	High	High	Primary	Two
Married	Unemployed	No	Yes	One		High	High	On foot	Great than 24 months			Islam	poorer	Not Examined	Yes	High	High	Primary	Two
Married	Unemployed	Yes	No	Two	Less than 24 months	High	High		less than 24 monthes	Health Institution	greater than 4	Islam	poorer			High	High	Primary	Two
Married	Unemployed	Yes	No	One		High	High		Great than 24 months	Health Institution		Islam	poorer			High	High	Primary	Two
Married	Employed	No	No	Five or more	Less than 24 months	High	High		Great than 24 months	Health Institution	Less than 4	Islam	poorer			High	High	No eductation	Three or more
Married	Employed	No	No	Five or more	Less than 24 months	High	High		Great than 24 months			Islam	poorer			High	High	No eductation	Three or more
Married	Unemployed	Yes	Yes	Five or more	Geater than 24 months	Low	High	Vehicle	less than 24 monthes	Health Institution	greater than 4	Islam	Recher	Not Examined	Yes	High	High	Primary	Three or more
Married	Employed	No	No	Five or more	Geater than 24 months	High	High	On foot	Great than 24 months			Islam	poorer	Not Examined	Yes	High	High	No eductation	Three or more
Married	Unemployed	No	No	Five or more	Less than 24 months	High	High		less than 24 monthes	Home	Less than 4	Islam	poorer			High	High	Primary	Three or more
Married	Unemployed	No	No	Four	Geater than 24 months	High	High		Great than 24 months			Islam	poorer			High	High	Primary	Three or more
Ever married	Employed	No	No	Five or more	Geater than 24 months	High	High		Great than 24 months			Islam	poorer			Low	High	Primary	Three or more
Unmarried	Unemployed	Yes	Yes	One		High	High		less than 24 monthes	Health Institution	greater than 4	Islam	middle			Low	High	Primary	Two
Married	Unemployed	Yes	Yes	Three	Geater than 24 months	High	Low	Vehicle	less than 24 monthes	Health Institution	greater than 4	Islam	middle	Not Examined	Yes	Low	High	Secondary and higher	Three or more
Married	Employed	Yes	Yes	Five or more	Geater than 24 months	High	High	On foot	Great than 24 months	Home	greater than 4	Islam	poorer	Not Examined	Yes	Low	High	Primary	Three or more
Married	Employed	Yes	Yes	Four	Geater than 24 months	High	High	On foot	Great than 24 months			Islam	poorer	Not Examined	Yes	Low	High	Primary	Three or more
Married	Employed	No	No	Three	Geater than 24 months	High	High		less than 24 monthes	Health Institution	greater than 4	Islam	poorer			Low	High	Primary	Three or more
Married	Employed	No	No	Two	Geater than 24 months	High	High		Great than 24 months			Islam	poorer			Low	High	Primary	Two
Married	Employed	Yes	No	Five or more	Geater than 24 months	High	High	On foot	Great than 24 months			Islam	poorer	Not Examined	Yes	Low	High	Primary	Three or more
Married	Unemployed	No	Yes	Four	Geater than 24 months	High	High	On foot	Great than 24 months			Islam	middle	Not Examined	Yes	Low	High	Primary	Three or more
Married	Unemployed	No	No	Two	Geater than 24 months	High	High	On foot	Great than 24 months	Health Institution	greater than 4	Islam	poorer	Not Examined	Yes	Low	High	Primary	Two
Married	Unemployed	No	Yes	One		High	High		Great than 24 months			Islam	poorer			Low	High	Primary	Two
Married	Employed	Yes	Yes	Three	Geater than 24 months	Low	High	Vehicle	Great than 24 months			Islam	Recher	Not Examined	Yes	Low	High	Primary	Three or more
Ever married	Unemployed	No	No	Three	Geater than 24 months	High	High	On foot	Great than 24 months	Health Institution	Less than 4	Islam	poorer	Not Examined	Yes	Low	High	Primary	Three or more
Married	Unemployed	Yes	No	Three	Geater than 24 months	High	High	Vehicle	less than 24 monthes	Health Institution	greater than 4	Islam	poorer	Not Examined	Yes	Low	High	Primary	Three or more
Married	Unemployed	Yes	No	Two	Geater than 24 months	High	High	Vehicle	Great than 24 months			Islam	poorer	Not Examined	Yes	Low	High	Primary	Two
Married	Unemployed	Yes	Yes	Five or more	Geater than 24 months	High	Low		less than 24 monthes	Health Institution	greater than 4	Islam	middle			Low	High	Secondary and higher	Three or more
Married	Unemployed	Yes	Yes	Four	Less than 24 months	High	Low		Great than 24 months			Islam	middle			Low	High	Secondary and higher	Three or more
Married	Unemployed	Yes	Yes	Three	Geater than 24 months	High	Low		Great than 24 months			Islam	middle			Low	High	Secondary and higher	Three or more
Married	Employed	No	No	Five or more	Geater than 24 months	High	High	Vehicle	less than 24 monthes	Health Institution	greater than 4	Islam	poorer	Not Examined	Yes	Low	High	Primary	Three or more
Married	Employed	Yes	Yes	Four	Geater than 24 months	High	High		Great than 24 months			Islam	middle			Low	High	Primary	Three or more
Married	Unemployed	Yes	Yes	Two	Geater than 24 months	Low	Low	Vehicle	less than 24 monthes	Health Institution	greater than 4	Islam	Recher	Not Examined	Yes	Low	High	Secondary and higher	Two
Married	Unemployed	Yes	No	Five or more	Geater than 24 months	High	High		less than 24 monthes	Health Institution	Less than 4	Islam	poorer			Low	High	Primary	Three or more
Married	Unemployed	Yes	No	Five or more	Less than 24 months	High	High		Great than 24 months			Islam	poorer			Low	High	Primary	Three or more
Married	Employed	Yes	No	Five or more	Geater than 24 months	High	High	On foot	Great than 24 months	Health Institution	greater than 4	Islam	poorer	Not Examined	Yes	Low	High	Primary	Three or more
Married	Unemployed	Yes	Yes	Five or more	Geater than 24 months	High	High	On foot	less than 24 monthes	Health Institution	Less than 4	Islam	poorer	Not Examined	Yes	Low	High	Primary	Three or more
Married	Unemployed	Yes	Yes	Four	Geater than 24 months	High	High	On foot	Great than 24 months			Islam	poorer	Not Examined	Yes	Low	High	Primary	Three or more
Married	Unemployed	No	Yes	Five or more	Geater than 24 months	High	High	Vehicle	less than 24 monthes	Health Institution	greater than 4	Islam	middle	Not Examined	Yes	Low	High	Primary	Three or more
Married	Employed	No	No	Five or more	Less than 24 months	High	High	On foot	Great than 24 months	Health Institution	greater than 4	Islam	poorer	Not Examined	Yes	Low	High	Primary	Three or more
Married	Employed	No	No	Four	Geater than 24 months	High	High	On foot	Great than 24 months			Islam	poorer	Not Examined	Yes	Low	High	Primary	Three or more
Married	Unemployed	No	No	One		High	Low	Vehicle	less than 24 monthes	Health Institution	greater than 4	Others	middle	Not Examined	Yes	Low	High	Secondary and higher	Two
Married	Unemployed	No	No	One		High	Low		Great than 24 months	Health Institution	greater than 4	Others	middle			Low	High	Secondary and higher	Two
Ever married	Employed	No	No	One		High	High		less than 24 monthes	Health Institution	Less than 4	Others	poorer			Low	High	Primary	Two
Married	Unemployed	Yes	Yes	One		Low	Low		Great than 24 months	Health Institution	greater than 4	Islam	Recher			High	Low	Secondary and higher	Two
Married	Employed	Yes	Yes	One		Low	Low	Vehicle	less than 24 monthes	Health Institution	greater than 4	Protestant	Recher	Not Examined	Yes	High	Low	Secondary and higher	Two
Ever married	Employed	Yes	Yes	One		Low	Low	On foot	Great than 24 months			Protestant	Recher	Not Examined	Yes	High	Low	Secondary and higher	Two
Married	Unemployed	No	No	Two	Geater than 24 months	High	High		Great than 24 months	Health Institution	greater than 4	Islam	poorer			High	Low	Primary	Two
Married	Unemployed	No	No	One		High	High		Great than 24 months			Islam	poorer			High	Low	Primary	Two
Married	Employed	Yes	Yes	Four	Geater than 24 months	Low	High		less than 24 monthes	Health Institution	greater than 4	Islam	Recher			High	Low	No eductation	Three or more
Married	Employed	Yes	Yes	Three	Less than 24 months	Low	High		Great than 24 months			Islam	Recher			High	Low	No eductation	Three or more
Married	Employed	No	No	Five or more	Geater than 24 months	High	High		less than 24 monthes	Health Institution	greater than 4	Islam	poorer			Low	Low	Primary	Three or more
Married	Unemployed	Yes	Yes	Two	Geater than 24 months	Low	Low		Great than 24 months			Islam	Recher			Low	Low	Secondary and higher	Two
Unmarried	Employed	Yes	Yes	One		High	High		Great than 24 months	Health Institution	greater than 4	Islam	middle			Low	Low	Primary	Two
Married	Employed	No	No	Two	Geater than 24 months	High	High		less than 24 monthes	Health Institution	greater than 4	Islam	poorer			Low	Low	Primary	Two
Married	Employed	No	No	One		High	High		Great than 24 months	Health Institution		Islam	poorer			Low	Low	Primary	Two
Married	Employed	Yes	Yes	Four	Geater than 24 months	High	High	On foot	less than 24 monthes	Health Institution	greater than 4	Islam	middle	Not Examined	Yes	Low	Low	Primary	Three or more
Married	Employed	Yes	Yes	Three	Geater than 24 months	High	High	On foot	Great than 24 months			Islam	middle	Not Examined	Yes	Low	Low	Primary	Three or more
Ever married	Unemployed	Yes	No	Three	Less than 24 months	High	High	On foot	Great than 24 months	Health Institution	Less than 4	Islam	middle	Not Examined	Yes	Low	Low	Primary	Three or more
Ever married	Unemployed	Yes	No	Two	Geater than 24 months	High	High	On foot	Great than 24 months			Islam	middle	Not Examined	Yes	Low	Low	Primary	Two
Ever married	Unemployed	No	No	Three	Less than 24 months	High	High		Great than 24 months			Islam	poorer			Low	Low	Primary	Three or more
Ever married	Unemployed	No	No	Two	Geater than 24 months	High	High		Great than 24 months			Islam	poorer			Low	Low	Primary	Two
Married	Employed	No	No	Five or more	Geater than 24 months	High	High	On foot	Great than 24 months	Health Institution	Less than 4	Islam	middle	Not Examined	Yes	Low	Low	Primary	Three or more
Married	Unemployed	Yes	Yes	Two	Geater than 24 months	Low	High		less than 24 monthes	Health Institution	greater than 4	Islam	Recher			Low	Low	Primary	Two
Married	Unemployed	Yes	No	Two	Geater than 24 months	High	High	On foot	Great than 24 months			Islam	poorer	Not Examined	Yes	Low	Low	Primary	Two
Married	Employed	Yes	No	Five or more	Geater than 24 months	High	High		Great than 24 months			Islam	poorer			Low	Low	Primary	Three or more
Married	Employed	Yes	Yes	One		High	High	On foot	Great than 24 months			Islam	middle	Not Examined	Yes	Low	Low	Primary	Two
Married	Unemployed	Yes	Yes	One		High	High	On foot	less than 24 monthes	Health Institution	greater than 4	Islam	middle	Not Examined	Yes	Low	Low	Primary	Two
Married	Employed	Yes	Yes	Four	Less than 24 months	Low	Low		Great than 24 months	Health Institution	greater than 4	Islam	Recher			Low	Low	Secondary and higher	Three or more
Married	Employed	Yes	Yes	Three	Geater than 24 months	Low	Low		Great than 24 months			Islam	Recher			Low	Low	Secondary and higher	Three or more
Married	Unemployed	No	No	Two	Geater than 24 months	Low	Low	On foot	less than 24 monthes	Health Institution	greater than 4	Islam	Recher	Not Examined	Yes	Low	Low	Secondary and higher	Two
Married	Employed	Yes	Yes	One		High	Low	On foot	Great than 24 months			Catholic	middle	Not Examined	Yes	Low	Low	Secondary and higher	Two
Married	Unemployed	Yes	Yes	Three	Geater than 24 months	High	Low		Great than 24 months			Islam	middle			Low	Low	Secondary and higher	Three or more
Married	Unemployed	Yes	Yes	Five or more	Geater than 24 months	High	High		Great than 24 months			Islam	middle			Low	Low	Primary	Three or more
Ever married	Employed	No	Yes	One		Low	Low		less than 24 monthes	Health Institution	greater than 4	Others	Recher			Low	Low	Secondary and higher	Two
Married	Unemployed	No	No	One		High	Low	On foot	Great than 24 months	Health Institution	greater than 4	Others	middle	Not Examined	Yes	Low	Low	Secondary and higher	Two
Married	Unemployed	Yes	No	Five or more	Geater than 24 months	High	High		less than 24 monthes	Home	greater than 4	Islam	poorer			High	High	No eductation	Three or more
Married	Unemployed	Yes	No	Five or more	Geater than 24 months	High	High		Great than 24 months			Islam	poorer			High	High	No eductation	Three or more
Married	Unemployed	No	No	Five or more	Geater than 24 months	High	High	On foot	less than 24 monthes	Health Institution	greater than 4	Islam	poorer	Not Examined	Yes	High	High	No eductation	Three or more
Married	Unemployed	No	No	Five or more	Geater than 24 months	High	High	On foot	Great than 24 months			Islam	poorer	Not Examined	Yes	High	High	No eductation	Three or more
Married	Unemployed	No	No	Five or more	Less than 24 months	High	High		less than 24 monthes	Health Institution	Less than 4	Islam	poorer			High	High	Primary	Three or more
Married	Unemployed	No	No	Five or more	Less than 24 months	High	High		Great than 24 months	Home		Islam	poorer			High	High	Primary	Three or more
Married	Unemployed	No	No	Four	Less than 24 months	High	High		Great than 24 months			Islam	poorer			High	High	Primary	Three or more
Married	Unemployed	No	No	One		High	High	On foot	less than 24 monthes	Health Institution	greater than 4	Islam	poorer	Not Examined	Yes	High	High	Primary	Two
Married	Unemployed	No	No	Five or more	Geater than 24 months	High	High		less than 24 monthes	Home	Less than 4	Islam	poorer			High	High	No eductation	Three or more
Married	Unemployed	No	No	Five or more	Geater than 24 months	High	High		Great than 24 months			Islam	poorer			High	High	No eductation	Three or more
Married	Unemployed	No	No	One		High	High	On foot	less than 24 monthes	Health Institution	greater than 4	Islam	poorer	Not Examined	Yes	High	High	Primary	Two
Married	Unemployed	No	No	Five or more	Geater than 24 months	High	High	On foot	Great than 24 months	Health Institution	Less than 4	Islam	poorer	Not Examined	Yes	High	High	Primary	Three or more
Married	Unemployed	No	No	One		High	Low	On foot	less than 24 monthes	Health Institution	greater than 4	Islam	poorer	Not Examined	Yes	High	High	Secondary and higher	Two
Married	Unemployed	No	No	Five or more	Geater than 24 months	High	High	Vehicle	less than 24 monthes	Health Institution	greater than 4	Islam	poorer	Not Examined	Yes	High	High	Primary	Three or more
Married	Unemployed	No	No	Five or more	Less than 24 months	High	High	Vehicle	Great than 24 months			Islam	poorer	Not Examined	Yes	High	High	Primary	Three or more
Married	Unemployed	No	No	Five or more	Geater than 24 months	High	High	Vehicle	Great than 24 months			Islam	poorer	Not Examined	Yes	High	High	Primary	Three or more
Married	Unemployed	No	No	Five or more	Less than 24 months	High	High		less than 24 monthes	Health Institution	greater than 4	Islam	poorer			High	High	No eductation	Three or more
Married	Unemployed	No	No	Five or more	Less than 24 months	High	High		Great than 24 months			Islam	poorer			High	High	No eductation	Three or more
Married	Unemployed	No	No	Five or more	Less than 24 months	High	High		Great than 24 months			Islam	poorer			High	High	No eductation	Three or more
Married	Unemployed	No	No	One		High	High	Vehicle	less than 24 monthes	Health Institution	greater than 4	Islam	poorer	Not Examined	Yes	High	High	Primary	Two
Married	Unemployed	No	No	Five or more	Less than 24 months	High	High	On foot	Great than 24 months			Islam	poorer	Not Examined	Yes	High	High	No eductation	Three or more
Married	Unemployed	No	No	Three	Geater than 24 months	High	High		less than 24 monthes	Health Institution	greater than 4	Islam	poorer			High	High	Primary	Three or more
Married	Unemployed	No	No	Two	Less than 24 months	High	High		Great than 24 months	Health Institution		Islam	poorer			High	High	Primary	Two
Married	Unemployed	No	No	One		High	High		Great than 24 months			Islam	poorer			High	High	Primary	Two
Married	Unemployed	Yes	No	Five or more	Geater than 24 months	High	High	On foot	less than 24 monthes	Health Institution	greater than 4	Islam	poorer	Not Examined	Yes	High	High	Primary	Three or more
Married	Unemployed	Yes	No	Four	Geater than 24 months	High	High	On foot	Great than 24 months			Islam	poorer	Not Examined	Yes	High	High	Primary	Three or more
Married	Unemployed	Yes	Yes	Five or more	Geater than 24 months	High	High	On foot	less than 24 monthes	Health Institution	Less than 4	Islam	middle	Examined	Yes	Low	High	Primary	Three or more
Married	Unemployed	Yes	Yes	Four	Geater than 24 months	High	High	On foot	Great than 24 months			Islam	middle	Examined	Yes	Low	High	Primary	Three or more
Married	Employed	No	No	Three	Geater than 24 months	High	High		Great than 24 months	Health Institution	greater than 4	Islam	poorer			Low	High	Primary	Three or more
Married	Unemployed	Yes	Yes	Two	Geater than 24 months	High	High	On foot	Great than 24 months			Islam	middle	Not Examined	Yes	Low	High	Primary	Two
Married	Unemployed	No	No	Four	Less than 24 months	High	High		Great than 24 months			Islam	poorer			Low	High	No eductation	Three or more
Married	Unemployed	No	No	Five or more	Geater than 24 months	Low	High	On foot	Great than 24 months			Islam	Recher	Not Examined	Yes	Low	High	Primary	Three or more
Married	Employed	No	No	Five or more	Geater than 24 months	High	High		less than 24 monthes	Health Institution	greater than 4	Islam	middle			Low	High	Primary	Three or more
Married	Employed	No	No	Five or more	Less than 24 months	High	High		Great than 24 months			Islam	middle			Low	High	Primary	Three or more
Married	Unemployed	No	No	Five or more	Geater than 24 months	High	High	On foot	less than 24 monthes	Health Institution	Less than 4	Islam	poorer	Not Examined	Yes	Low	High	Primary	Three or more
Married	Unemployed	No	No	Five or more	Geater than 24 months	High	High	On foot	Great than 24 months			Islam	poorer	Not Examined	Yes	Low	High	Primary	Three or more
Married	Unemployed	No	Yes	Three	Geater than 24 months	High	High	On foot	less than 24 monthes	Health Institution	Less than 4	Islam	middle	Not Examined	Yes	Low	High	Primary	Three or more
Married	Unemployed	No	Yes	Two	Geater than 24 months	High	High	On foot	Great than 24 months	Health Institution		Islam	middle	Not Examined	Yes	Low	High	Primary	Two
Married	Unemployed	Yes	No	One		High	High	On foot	Great than 24 months			Islam	poorer	Not Examined	Yes	Low	High	Primary	Two
Married	Unemployed	Yes	Yes	Five or more	Less than 24 months	High	High		Great than 24 months	Home	greater than 4	Islam	poorer			Low	High	Primary	Three or more
Married	Unemployed	Yes	Yes	Five or more	Geater than 24 months	High	High		Great than 24 months			Islam	poorer			Low	High	Primary	Three or more
Married	Unemployed	No	No	Five or more	Geater than 24 months	High	High		Great than 24 months	Health Institution	greater than 4	Islam	poorer			Low	High	Primary	Three or more
Married	Unemployed	No	No	Two	Geater than 24 months	Low	Low		less than 24 monthes	Health Institution	greater than 4	Islam	Recher			Low	Low	Secondary and higher	Two
Married	Unemployed	No	No	One		Low	Low		Great than 24 months			Islam	Recher			Low	Low	Secondary and higher	Two
Married	Unemployed	No	No	Four	Geater than 24 months	Low	High		Great than 24 months			Islam	Recher			Low	Low	Primary	Three or more
Married	Unemployed	No	Yes	Two	Less than 24 months	Low	Low	On foot	less than 24 monthes	Home	greater than 4	Islam	Recher	Not Examined	Yes	Low	Low	Secondary and higher	Two
Married	Unemployed	No	Yes	One		Low	Low	On foot	less than 24 monthes	Health Institution		Islam	Recher	Not Examined	Yes	Low	Low	Secondary and higher	Two
Married	Unemployed	No	No	Three	Less than 24 months	High	High		Great than 24 months			Islam	middle			Low	Low	Primary	Three or more
Married	Employed	No	Yes	Three	Geater than 24 months	Low	Low	On foot	Great than 24 months	Health Institution	greater than 4	Islam	Recher	Not Examined	Yes	Low	Low	Secondary and higher	Three or more
Ever married	Employed	No	Yes	Four	Geater than 24 months	Low	High		Great than 24 months			Islam	Recher			Low	Low	Primary	Three or more
Married	Unemployed	No	Yes	Four	Geater than 24 months	High	High		Great than 24 months	Health Institution	greater than 4	Islam	middle			Low	Low	Primary	Three or more
Married	Unemployed	No	No	Three	Geater than 24 months	High	High		Great than 24 months	Health Institution	greater than 4	Islam	middle			Low	Low	Primary	Three or more
Married	Employed	No	No	Five or more	Geater than 24 months	High	High	On foot	Great than 24 months			Islam	middle	Examined	Yes	Low	Low	Primary	Three or more
Ever married	Employed	No	No	Five or more	Less than 24 months	High	Low		Great than 24 months			Islam	poorer			Low	Low	Secondary and higher	Three or more
Married	Employed	No	No	Two	Geater than 24 months	High	High	On foot	less than 24 monthes	Health Institution	greater than 4	Islam	middle	Not Examined	Yes	Low	Low	Primary	Two
Married	Employed	No	No	One		High	High	On foot	Great than 24 months	Health Institution		Islam	middle	Not Examined	Yes	Low	Low	Primary	Two
Married	Unemployed	No	No	Two	Geater than 24 months	Low	Low	On foot	Great than 24 months	Health Institution	Less than 4	Islam	Recher	Not Examined	Yes	Low	Low	Secondary and higher	Two
Married	Employed	No	Yes	Four	Geater than 24 months	High	Low	On foot	less than 24 monthes	Health Institution	greater than 4	Islam	middle	Examined	Yes	Low	High	Secondary and higher	Three or more
Married	Employed	No	Yes	Three	Less than 24 months	High	Low	On foot	Great than 24 months			Islam	middle	Examined	Yes	Low	High	Secondary and higher	Three or more
Married	Unemployed	No	Yes	Two	Less than 24 months	Low	High	On foot	Great than 24 months	Health Institution	greater than 4	Islam	Recher	Not Examined	Yes	Low	High	Primary	Two
Married	Unemployed	No	Yes	One		Low	High	On foot	Great than 24 months			Islam	Recher	Not Examined	Yes	Low	High	Primary	Two
Married	Employed	No	Yes	Five or more	Geater than 24 months	High	High		less than 24 monthes	Health Institution	greater than 4	Islam	poorer			Low	High	Primary	Three or more
Married	Unemployed	No	No	Five or more	Geater than 24 months	High	High		Great than 24 months			Islam	poorer			Low	High	Primary	Three or more
Married	Unemployed	No	No	Five or more	Geater than 24 months	High	High		less than 24 monthes	Health Institution	greater than 4	Islam	poorer			Low	High	Primary	Three or more
Married	Employed	Yes	Yes	One		Low	Low	On foot	Great than 24 months			Islam	Recher	Not Examined	Yes	Low	High	Secondary and higher	Two
Ever married	Unemployed	No	Yes	One		High	High	On foot	less than 24 monthes	Health Institution	greater than 4	Islam	poorer	Not Examined	Yes	Low	High	Primary	Two
Married	Employed	No	Yes	Five or more	Geater than 24 months	High	High		less than 24 monthes	Health Institution	greater than 4	Islam	poorer			Low	High	Primary	Three or more
Married	Employed	No	Yes	Five or more	Geater than 24 months	High	High		Great than 24 months	Health Institution		Islam	poorer			Low	High	Primary	Three or more
Married	Employed	No	No	Five or more	Less than 24 months	High	High	On foot	less than 24 monthes	Health Institution	greater than 4	Islam	poorer	Not Examined	Yes	Low	High	Primary	Three or more
Married	Employed	No	No	Five or more	Geater than 24 months	High	High	On foot	Great than 24 months	Health Institution		Islam	poorer	Not Examined	Yes	Low	High	Primary	Three or more
Married	Unemployed	No	Yes	Five or more	Geater than 24 months	High	High		Great than 24 months	Health Institution	greater than 4	Islam	middle			Low	High	Primary	Three or more
Married	Unemployed	No	Yes	Five or more	Geater than 24 months	High	High		less than 24 monthes	Health Institution	greater than 4	Islam	middle			High	Low	No eductation	Three or more
Married	Unemployed	No	Yes	One		High	High		Great than 24 months	Health Institution	greater than 4	Islam	middle			High	Low	Primary	Two
Married	Unemployed	Yes	Yes	One		Low	Low	Vehicle	less than 24 monthes	Home	No	Islam	Recher	Not Examined	Yes	High	Low	Secondary and higher	Two
Ever married	Employed	Yes	Yes	Three	Geater than 24 months	Low	High	Vehicle	Great than 24 months	Health Institution	greater than 4	Islam	Recher	Not Examined	Yes	High	Low	No eductation	Three or more
Ever married	Employed	No	Yes	Five or more	Geater than 24 months	High	High		less than 24 monthes	Health Institution	Less than 4	Islam	middle			High	Low	No eductation	Three or more
Married	Unemployed	No	No	One		High	Low	On foot	less than 24 monthes	Health Institution	greater than 4	Islam	poorer	Not Examined	Yes	High	Low	Secondary and higher	Two
Married	Unemployed	Yes	Yes	Five or more	Geater than 24 months	High	High	On foot	Great than 24 months			Islam	middle	Not Examined	Yes	High	Low	Primary	Three or more
Married	Employed	No	No	Five or more	Geater than 24 months	High	High	Vehicle	Great than 24 months	Health Institution	greater than 4	Islam	middle	Not Examined	Yes	High	Low	No eductation	Three or more
Married	Employed	No	Yes	Five or more	Geater than 24 months	High	High		Great than 24 months	Health Institution	greater than 4	Islam	middle			High	Low	Primary	Three or more
Married	Employed	No	Yes	One		High	Low		less than 24 monthes	Health Institution	greater than 4	Islam	middle			High	Low	Secondary and higher	Two
Unmarried	Unemployed	No	Yes	One		High	Low		less than 24 monthes	Health Institution	Less than 4	Islam	middle			High	Low	Secondary and higher	Two
Married	Unemployed	No	Yes	One		Low	High	On foot	Great than 24 months	Health Institution	greater than 4	Islam	Recher	Not Examined	Yes	High	Low	Primary	Two
Married	Unemployed	Yes	Yes	Three	Geater than 24 months	High	High	On foot	less than 24 monthes	Health Institution	greater than 4	Islam	middle	Not Examined	Yes	High	Low	Primary	Three or more
Married	Unemployed	Yes	Yes	One		High	Low	On foot	less than 24 monthes	Health Institution	greater than 4	Islam	middle	Not Examined	Yes	High	Low	Secondary and higher	Two
Married	Unemployed	Yes	Yes	Three	Geater than 24 months	High	High		Great than 24 months			Islam	poorer			High	Low	No eductation	Three or more
Married	Employed	Yes	Yes	Three	Geater than 24 months	High	High	On foot	Great than 24 months	Health Institution	greater than 4	Islam	middle	Not Examined	Yes	High	Low	No eductation	Three or more
Married	Unemployed	Yes	Yes	One		High	High	On foot	less than 24 monthes	Health Institution	greater than 4	Islam	middle	Not Examined	Yes	High	Low	Primary	Two
Married	Unemployed	No	Yes	Four	Geater than 24 months	Low	High		less than 24 monthes	Health Institution	greater than 4	Islam	Recher			High	Low	Primary	Three or more
Married	Unemployed	No	Yes	Three	Geater than 24 months	Low	High		less than 24 monthes	Health Institution		Islam	Recher			High	Low	Primary	Three or more
Married	Employed	No	Yes	Three	Less than 24 months	Low	High		Great than 24 months			Islam	Recher			High	Low	Primary	Three or more
Married	Unemployed	No	No	One		High	Low	On foot	less than 24 monthes	Health Institution	greater than 4	Islam	middle	Not Examined	Yes	High	Low	Secondary and higher	Two
Married	Employed	Yes	Yes	Two	Geater than 24 months	Low	Low	On foot	Great than 24 months			Islam	Recher	Examined	Yes	Low	Low	Secondary and higher	Two
Ever married	Employed	No	No	Five or more	Less than 24 months	High	High	On foot	Great than 24 months	Health Institution	Less than 4	Islam	poorer	Examined	Yes	Low	Low	No eductation	Three or more
Ever married	Employed	No	No	Four	Geater than 24 months	High	High	On foot	Great than 24 months			Islam	poorer	Examined	Yes	Low	Low	No eductation	Three or more
Ever married	Employed	No	No	Five or more	Geater than 24 months	High	High		Great than 24 months			Evangelical	middle			Low	Low	Primary	Three or more
Ever married	Unemployed	No	Yes	Three	Geater than 24 months	Low	High		Great than 24 months			Islam	Recher			Low	Low	Primary	Three or more
Married	Employed	Yes	Yes	One		Low	Low	Vehicle	less than 24 monthes	Health Institution	greater than 4	Protestant	Recher	Examined	Yes	Low	Low	Secondary and higher	Two
Married	Employed	Yes	Yes	Two	Geater than 24 months	Low	High	Vehicle	Great than 24 months	Home	greater than 4	Islam	Recher	Not Examined	Yes	Low	Low	Primary	Two
Married	Unemployed	Yes	No	Three	Geater than 24 months	Low	High		less than 24 monthes	Health Institution	Less than 4	A.church	Recher			Low	Low	Primary	Three or more
Married	Unemployed	Yes	No	Two	Geater than 24 months	Low	High		Great than 24 months			A.church	Recher			Low	Low	Primary	Two
Married	Employed	No	Yes	Five or more	Geater than 24 months	Low	High		Great than 24 months			Islam	Recher			Low	Low	Primary	Three or more
Married	Unemployed	No	Yes	Three	Geater than 24 months	Low	High	On foot	Great than 24 months			Islam	Recher	Not Examined	Yes	Low	Low	Primary	Three or more
Ever married	Employed	No	Yes	Four	Geater than 24 months	Low	High	On foot	Great than 24 months			Islam	Recher	Examined	Yes	Low	Low	Primary	Three or more
Married	Unemployed	No	No	Two	Less than 24 months	High	High		less than 24 monthes	Health Institution	Less than 4	Islam	middle			Low	Low	Primary	Two
Married	Unemployed	No	No	One		High	High		Great than 24 months	Health Institution		Islam	middle			Low	Low	Primary	Two
Married	Unemployed	No	No	Two	Geater than 24 months	High	High	On foot	less than 24 monthes	Health Institution	greater than 4	Islam	middle	Not Examined	Yes	High	Low	No eductation	Two
Married	Unemployed	No	No	One		High	High	On foot	Great than 24 months	Health Institution		Islam	middle	Not Examined	Yes	High	Low	No eductation	Two
Ever married	Unemployed	Yes	Yes	Two	Less than 24 months	High	High		less than 24 monthes	Health Institution	greater than 4	Islam	middle			High	Low	Primary	Two
Ever married	Unemployed	Yes	Yes	One		High	High		Great than 24 months			Islam	middle			High	Low	Primary	Two
Married	Employed	No	Yes	Five or more	Geater than 24 months	Low	High	Vehicle	Great than 24 months	Health Institution	Less than 4	Islam	Recher	Not Examined	Yes	High	Low	Primary	Three or more
Married	Unemployed	Yes	Yes	Five or more	Geater than 24 months	Low	High		less than 24 monthes	Health Institution	Less than 4	Islam	Recher			High	Low	Primary	Three or more
Ever married	Employed	No	No	Three	Less than 24 months	High	High	On foot	Great than 24 months			Islam	middle	Not Examined	Yes	High	Low	No eductation	Three or more
Married	Unemployed	No	No	One		High	High		less than 24 monthes	Home	Less than 4	A.church	middle			High	Low	Primary	Two
Married	Employed	Yes	Yes	Three	Geater than 24 months	Low	Low	On foot	less than 24 monthes	Health Institution	greater than 4	Islam	Recher	Not Examined	Yes	High	Low	Secondary and higher	Three or more
Married	Employed	Yes	Yes	Two	Less than 24 months	Low	Low	On foot	Great than 24 months			Islam	Recher	Not Examined	Yes	High	Low	Secondary and higher	Two
Married	Employed	Yes	Yes	One		Low	Low	On foot	Great than 24 months			Islam	Recher	Not Examined	Yes	High	Low	Secondary and higher	Two
Unmarried	Unemployed	No	No	One		High	High		less than 24 monthes	Health Institution	Less than 4	Islam	middle			High	Low	Primary	Two
Married	Unemployed	Yes	Yes	Two	Geater than 24 months	Low	Low		less than 24 monthes	Home	greater than 4	Islam	Recher			High	Low	Secondary and higher	Two
Married	Unemployed	Yes	Yes	One		Low	Low		Great than 24 months	Health Institution		Islam	Recher			High	Low	Secondary and higher	Two
Married	Employed	No	No	Three	Geater than 24 months	High	High	On foot	less than 24 monthes	Health Institution	Less than 4	Islam	middle	Not Examined	Yes	High	Low	Primary	Three or more
Married	Employed	No	No	Two	Geater than 24 months	High	High	On foot	Great than 24 months			Islam	middle	Not Examined	Yes	High	Low	Primary	Two
Married	Unemployed	Yes	Yes	Two	Geater than 24 months	Low	High	On foot	Great than 24 months	Health Institution	Less than 4	Islam	Recher	Not Examined	Yes	High	Low	Primary	Two
Married	Unemployed	Yes	Yes	One		Low	High	On foot	Great than 24 months			Islam	Recher	Not Examined	Yes	High	Low	Primary	Two
Married	Unemployed	Yes	Yes	Two	Geater than 24 months	Low	High	On foot	Great than 24 months			Islam	Recher	Not Examined	Yes	High	Low	No eductation	Two
Married	Unemployed	No	No	Five or more	Geater than 24 months	High	High		less than 24 monthes	Health Institution	greater than 4	Islam	middle			High	Low	No eductation	Three or more
Married	Unemployed	Yes	Yes	Four	Geater than 24 months	Low	High	Vehicle	less than 24 monthes	Health Institution	No	Islam	Recher	Not Examined	Yes	Low	Low	Primary	Three or more
Married	Unemployed	Yes	Yes	Three	Geater than 24 months	Low	High	Vehicle	Great than 24 months	Health Institution		Islam	Recher	Not Examined	Yes	Low	Low	Primary	Three or more
Married	Employed	Yes	Yes	Four	Geater than 24 months	Low	Low	On foot	less than 24 monthes	Health Institution	greater than 4	Islam	Recher	Examined	Yes	Low	Low	Secondary and higher	Three or more
Married	Employed	Yes	Yes	Three	Geater than 24 months	Low	Low	On foot	Great than 24 months			Islam	Recher	Examined	Yes	Low	Low	Secondary and higher	Three or more
Married	Unemployed	No	Yes	Two	Geater than 24 months	Low	Low		less than 24 monthes	Health Institution	Less than 4	Evangelical	Recher			Low	Low	Secondary and higher	Two
Married	Unemployed	No	Yes	One		Low	Low		Great than 24 months			Evangelical	Recher			Low	Low	Secondary and higher	Two
Married	Unemployed	No	Yes	Three	Geater than 24 months	Low	High	On foot	less than 24 monthes	Health Institution	greater than 4	Islam	Recher	Not Examined	Yes	Low	Low	Primary	Three or more
Married	Unemployed	Yes	Yes	Three	Geater than 24 months	Low	High	On foot	less than 24 monthes	Health Institution	greater than 4	Islam	Recher	Examined	Yes	Low	Low	Primary	Three or more
Married	Unemployed	Yes	Yes	Two	Geater than 24 months	Low	High	On foot	Great than 24 months			Islam	Recher	Examined	Yes	Low	Low	Primary	Two
Married	Employed	Yes	Yes	Two	Geater than 24 months	Low	High	Vehicle	less than 24 monthes	Health Institution	Less than 4	Islam	Recher	Not Examined	Yes	Low	Low	Primary	Two
Married	Employed	Yes	Yes	One		Low	High	Vehicle	Great than 24 months			Islam	Recher	Not Examined	Yes	Low	Low	Primary	Two
Married	Unemployed	Yes	Yes	Two	Geater than 24 months	Low	Low		less than 24 monthes	Health Institution	greater than 4	A.church	Recher			Low	Low	Secondary and higher	Two
Married	Unemployed	Yes	Yes	One		Low	Low		Great than 24 months			A.church	Recher			Low	Low	Secondary and higher	Two
Married	Employed	Yes	Yes	Three	Geater than 24 months	Low	High	On foot	less than 24 monthes	Health Institution	greater than 4	Islam	Recher	Not Examined	Yes	Low	Low	Primary	Three or more
Ever married	Employed	Yes	Yes	Four	Geater than 24 months	Low	High		less than 24 monthes	Health Institution	greater than 4	Islam	Recher			Low	Low	Primary	Three or more
Ever married	Employed	Yes	Yes	Three	Geater than 24 months	Low	High		Great than 24 months			Islam	Recher			Low	Low	Primary	Three or more
Ever married	Employed	Yes	No	Two	Geater than 24 months	Low	High	Vehicle	less than 24 monthes	Health Institution	greater than 4	Evangelical	Recher	Not Examined	Yes	Low	Low	Primary	Two
Ever married	Employed	No	Yes	Two	Geater than 24 months	Low	High		Great than 24 months			Islam	Recher			Low	Low	Primary	Two
Married	Employed	No	Yes	Two	Geater than 24 months	Low	Low	On foot	less than 24 monthes	Health Institution	greater than 4	Islam	Recher	Not Examined	Yes	Low	Low	Secondary and higher	Two
Married	Employed	No	Yes	One		Low	Low	On foot	Great than 24 months			Islam	Recher	Not Examined	Yes	Low	Low	Secondary and higher	Two
Married	Unemployed	No	Yes	Three	Geater than 24 months	Low	High		less than 24 monthes	Health Institution	greater than 4	Islam	Recher			Low	Low	No eductation	Three or more
Ever married	Unemployed	No	No	Five or more	Geater than 24 months	High	High	Vehicle	less than 24 monthes	Health Institution	greater than 4	Islam	middle	Not Examined	Yes	Low	Low	No eductation	Three or more
Ever married	Unemployed	No	No	Five or more	Less than 24 months	High	High	Vehicle	Great than 24 months			Islam	middle	Not Examined	Yes	Low	Low	No eductation	Three or more
Married	Unemployed	Yes	Yes	Five or more	Less than 24 months	Low	High		less than 24 monthes	Health Institution	greater than 4	Islam	Recher			Low	Low	Primary	Three or more
Married	Unemployed	Yes	Yes	Five or more	Geater than 24 months	Low	High		less than 24 monthes	Health Institution		Islam	Recher			Low	Low	Primary	Three or more
Unmarried	Employed	No	Yes	One		Low	Low		Great than 24 months			Protestant	Recher			Low	Low	Secondary and higher	Two
Married	Unemployed	No	No	Five or more	Geater than 24 months	High	High	On foot	Great than 24 months	Health Institution	greater than 4	Islam	middle	Not Examined	Yes	Low	Low	Primary	Three or more
Married	Unemployed	No	No	Five or more	Geater than 24 months	High	High	On foot	Great than 24 months			Islam	middle	Not Examined	Yes	Low	Low	Primary	Three or more
Married	Employed	No	Yes	Two	Geater than 24 months	Low	Low	On foot	less than 24 monthes	Health Institution	greater than 4	Islam	Recher	Not Examined	Yes	Low	Low	Secondary and higher	Two
Married	Employed	No	Yes	One		Low	Low	On foot	Great than 24 months			Islam	Recher	Not Examined	Yes	Low	Low	Secondary and higher	Two
Married	Unemployed	No	Yes	Five or more	Geater than 24 months	High	Low		less than 24 monthes	Health Institution	greater than 4	Protestant	middle			Low	Low	Secondary and higher	Three or more
Married	Unemployed	No	Yes	Five or more	Geater than 24 months	High	Low		less than 24 monthes	Health Institution		Protestant	middle			Low	Low	Secondary and higher	Three or more
Ever married	Unemployed	No	No	Five or more	Geater than 24 months	Low	High		Great than 24 months	Health Institution	greater than 4	Islam	Recher			Low	Low	No eductation	Three or more
Married	Employed	No	No	One		Low	Low	Vehicle	less than 24 monthes	Home	greater than 4	A.church	Recher	Not Examined	Yes	Low	Low	Secondary and higher	Two
Unmarried	Employed	No	Yes	Three	Geater than 24 months	Low	High		less than 24 monthes	Health Institution	greater than 4	Islam	Recher			Low	Low	Primary	Three or more
Unmarried	Employed	No	Yes	Two	Geater than 24 months	Low	High		Great than 24 months			Islam	Recher			Low	Low	Primary	Two
Married	Unemployed	No	No	Five or more	Geater than 24 months	High	High	Vehicle	less than 24 monthes	Health Institution	greater than 4	Islam	poorer	Not Examined	Yes	Low	Low	No eductation	Three or more
Married	Employed	No	No	One		Low	Low		less than 24 monthes	Health Institution	Less than 4	Evangelical	Recher			Low	Low	Secondary and higher	Two
Married	Unemployed	Yes	Yes	Two	Geater than 24 months	Low	Low	Vehicle	Great than 24 months	Health Institution	Less than 4	Islam	Recher	Not Examined	Yes	Low	Low	Secondary and higher	Two
Married	Employed	Yes	Yes	One		Low	Low	Vehicle	less than 24 monthes	Health Institution	Less than 4	Islam	Recher	Not Examined	Yes	Low	Low	Secondary and higher	Two
Married	Unemployed	No	Yes	Two	Geater than 24 months	Low	Low	Vehicle	less than 24 monthes	Health Institution	greater than 4	Islam	Recher	Not Examined	Yes	Low	Low	Secondary and higher	Two
Married	Unemployed	No	Yes	One		Low	Low	Vehicle	Great than 24 months			Islam	Recher	Not Examined	Yes	Low	Low	Secondary and higher	Two
Married	Employed	No	Yes	Two	Geater than 24 months	Low	High		less than 24 monthes	Health Institution	Less than 4	Islam	Recher			Low	Low	Primary	Two
Married	Employed	Yes	Yes	Four	Geater than 24 months	Low	High	Vehicle	Great than 24 months			Islam	Recher	Not Examined	Yes	Low	Low	Primary	Three or more
Married	Employed	Yes	No	Five or more	Geater than 24 months	Low	High		Great than 24 months			Evangelical	Recher			Low	Low	Primary	Three or more
Married	Employed	No	Yes	One		Low	Low	Vehicle	Great than 24 months	Health Institution	Less than 4	Islam	Recher	Not Examined	Yes	Low	Low	Secondary and higher	Two
Married	Employed	Yes	Yes	Four	Geater than 24 months	Low	High		Great than 24 months			Islam	Recher			Low	Low	Primary	Three or more
Married	Unemployed	Yes	Yes	Five or more	Less than 24 months	Low	Low	On foot	Great than 24 months			Islam	Recher	Not Examined	Yes	Low	Low	Secondary and higher	Three or more
Married	Unemployed	Yes	Yes	Four	Geater than 24 months	Low	Low	On foot	Great than 24 months			Islam	Recher	Not Examined	Yes	Low	Low	Secondary and higher	Three or more
Married	Unemployed	Yes	Yes	Three	Geater than 24 months	Low	Low	On foot	Great than 24 months			Islam	Recher	Not Examined	Yes	Low	Low	Secondary and higher	Three or more
Married	Employed	Yes	Yes	Five or more	Geater than 24 months	Low	High	On foot	less than 24 monthes	Health Institution	greater than 4	Protestant	Recher	Not Examined	Yes	Low	Low	No eductation	Three or more
Married	Employed	Yes	Yes	Four	Geater than 24 months	Low	High	Vehicle	Great than 24 months	Health Institution	Less than 4	Islam	Recher	Not Examined	Yes	Low	Low	Primary	Three or more
Married	Employed	Yes	Yes	Three	Geater than 24 months	Low	High	Vehicle	Great than 24 months			Islam	Recher	Not Examined	Yes	Low	Low	Primary	Three or more
Married	Unemployed	Yes	Yes	Five or more	Geater than 24 months	Low	High		less than 24 monthes	Health Institution	Less than 4	Islam	Recher			Low	Low	Primary	Three or more
Married	Unemployed	Yes	Yes	Four	Geater than 24 months	Low	High		Great than 24 months			Islam	Recher			Low	Low	Primary	Three or more
Married	Employed	Yes	No	Two	Geater than 24 months	High	High		less than 24 monthes	Health Institution	Less than 4	Evangelical	middle			Low	Low	Primary	Two
Married	Employed	Yes	No	One		High	High		Great than 24 months			Evangelical	middle			Low	Low	Primary	Two
Married	Employed	Yes	Yes	Five or more	Geater than 24 months	Low	Low	On foot	Great than 24 months			Islam	Recher	Not Examined	Yes	Low	Low	Secondary and higher	Three or more
Married	Employed	No	Yes	One		Low	High		Great than 24 months	Health Institution	greater than 4	A.church	Recher			High	Low	Primary	Two
Ever married	Employed	No	Yes	Five or more	Less than 24 months	High	High		less than 24 monthes	Health Institution	greater than 4	Islam	middle			High	Low	No eductation	Three or more
Ever married	Employed	No	Yes	Five or more	Less than 24 months	High	High		less than 24 monthes	Health Institution		Islam	middle			High	Low	No eductation	Three or more
Ever married	Employed	No	Yes	Five or more	Geater than 24 months	High	High		Great than 24 months	Health Institution		Islam	middle			High	Low	No eductation	Three or more
Married	Unemployed	No	No	Two	Less than 24 months	Low	High	Vehicle	less than 24 monthes	Health Institution	greater than 4	Islam	Recher	Not Examined	Yes	High	Low	Primary	Two
Married	Unemployed	No	No	One		Low	High	Vehicle	less than 24 monthes	Home		Islam	Recher	Not Examined	Yes	High	Low	Primary	Two
Married	Employed	Yes	Yes	Four	Geater than 24 months	Low	High		Great than 24 months			Islam	Recher			High	Low	Primary	Three or more
Married	Employed	No	No	One		High	High	On foot	less than 24 monthes	Health Institution	greater than 4	Evangelical	middle	Not Examined	Yes	High	Low	Primary	Two
Married	Unemployed	No	No	Five or more	Geater than 24 months	High	High		Great than 24 months			Islam	poorer			Low	High	Primary	Three or more
Married	Unemployed	No	No	One		High	High	Vehicle	less than 24 monthes	Health Institution	greater than 4	Catholic	poorer	Not Examined	Yes	Low	High	Primary	Two
Married	Employed	Yes	No	Four	Geater than 24 months	High	High	Vehicle	Great than 24 months	Home	Less than 4	Islam	poorer	Not Examined	Yes	Low	High	Primary	Three or more
Ever married	Unemployed	No	No	One		High	High		Great than 24 months			Islam	poorer			Low	High	Primary	Two
Married	Employed	Yes	Yes	One		Low	Low	On foot	Great than 24 months			A.church	Recher	Not Examined	Yes	Low	Low	Secondary and higher	Two
Married	Unemployed	No	Yes	Four	Geater than 24 months	Low	High	On foot	Great than 24 months			Islam	Recher	Not Examined	Yes	Low	Low	Primary	Three or more
Married	Employed	Yes	Yes	Three	Geater than 24 months	Low	Low		less than 24 monthes	Health Institution	greater than 4	Islam	Recher			Low	Low	Secondary and higher	Three or more
Ever married	Employed	No	Yes	Two	Geater than 24 months	Low	Low		Great than 24 months			Islam	Recher			Low	Low	Secondary and higher	Two
Married	Unemployed	Yes	Yes	Three	Geater than 24 months	Low	High	On foot	Great than 24 months			Islam	Recher	Not Examined	Yes	Low	Low	Primary	Three or more
Married	Employed	Yes	Yes	Four	Geater than 24 months	Low	High	On foot	Great than 24 months	Home	greater than 4	Islam	Recher	Not Examined	Yes	Low	Low	Primary	Three or more
Married	Employed	Yes	Yes	Five or more	Less than 24 months	Low	High		Great than 24 months	Home	greater than 4	Islam	Recher			Low	Low	No eductation	Three or more
Married	Employed	Yes	Yes	Five or more	Less than 24 months	Low	High		Great than 24 months			Islam	Recher			Low	Low	No eductation	Three or more
Married	Unemployed	Yes	Yes	Two	Geater than 24 months	Low	High	On foot	Great than 24 months			Islam	Recher	Not Examined	Yes	Low	Low	Primary	Two
Married	Unemployed	No	No	Two	Geater than 24 months	Low	Low		less than 24 monthes	Health Institution	Less than 4	Islam	Recher			Low	Low	Secondary and higher	Two
Married	Unemployed	No	No	One		Low	Low		Great than 24 months			Islam	Recher			Low	Low	Secondary and higher	Two
Ever married	Employed	No	No	One		Low	Low		Great than 24 months			Evangelical	Recher			Low	Low	Secondary and higher	Two
Married	Employed	Yes	No	Two	Geater than 24 months	High	Low	Vehicle	less than 24 monthes	Health Institution	greater than 4	A.church	poorer	Not Examined	Yes	Low	High	Secondary and higher	Two
Married	Employed	Yes	Yes	Five or more	Geater than 24 months	High	High	Vehicle	less than 24 monthes	Health Institution	Less than 4	Evangelical	middle	Examined	Yes	Low	High	Primary	Three or more
Married	Unemployed	Yes	No	Two	Geater than 24 months	High	High	On foot	less than 24 monthes	Health Institution	greater than 4	A.church	poorer	Not Examined	Yes	Low	High	Primary	Two
Married	Unemployed	Yes	No	One		High	High	On foot	Great than 24 months			A.church	poorer	Not Examined	Yes	Low	High	Primary	Two
Married	Unemployed	No	No	One		High	Low	Vehicle	Great than 24 months			Islam	poorer	Not Examined	Yes	Low	High	Secondary and higher	Two
Married	Employed	Yes	Yes	Four	Geater than 24 months	High	High	Vehicle	Great than 24 months	Health Institution	greater than 4	Evangelical	poorer	Not Examined	Yes	Low	High	Primary	Three or more
Married	Employed	No	Yes	Five or more	Geater than 24 months	High	Low		Great than 24 months			Catholic	poorer			Low	High	Secondary and higher	Three or more
Married	Employed	Yes	Yes	Four	Geater than 24 months	High	High		Great than 24 months	Health Institution	greater than 4	A.church	poorer			Low	High	Primary	Three or more
Married	Unemployed	No	No	Two	Less than 24 months	High	High		less than 24 monthes	Health Institution	greater than 4	Catholic	poorer			Low	High	Primary	Two
Married	Unemployed	No	No	One		High	High		Great than 24 months			Catholic	poorer			Low	High	Primary	Two
Married	Employed	No	Yes	Five or more	Geater than 24 months	High	High	On foot	Great than 24 months			Catholic	middle	Examined	Yes	Low	High	Primary	Three or more
Married	Employed	Yes	Yes	Four	Less than 24 months	Low	Low		less than 24 monthes	Health Institution	No	Evangelical	Recher			Low	High	Secondary and higher	Three or more
Married	Employed	Yes	Yes	Three	Geater than 24 months	Low	Low		Great than 24 months	Health Institution		Evangelical	Recher			Low	High	Secondary and higher	Three or more
Married	Employed	Yes	Yes	One		Low	Low	Vehicle	Great than 24 months			Evangelical	Recher	Not Examined	Yes	Low	High	Secondary and higher	Two
Married	Employed	Yes	Yes	Five or more	Geater than 24 months	High	High		Great than 24 months			Protestant	poorer			Low	High	Primary	Three or more
Married	Unemployed	Yes	No	Two	Geater than 24 months	High	Low		less than 24 monthes	Health Institution	greater than 4	A.church	poorer			Low	High	Secondary and higher	Two
Married	Unemployed	Yes	No	One		High	Low		Great than 24 months			A.church	poorer			Low	High	Secondary and higher	Two
Married	Employed	No	Yes	Three	Geater than 24 months	High	High	Vehicle	Great than 24 months			Evangelical	poorer	Not Examined	Yes	Low	High	Primary	Three or more
Married	Unemployed	Yes	No	Four	Geater than 24 months	High	High		Great than 24 months	Home	Less than 4	Islam	poorer			Low	High	Primary	Three or more
Married	Unemployed	Yes	No	Three	Less than 24 months	High	High		Great than 24 months			Islam	poorer			Low	High	Primary	Three or more
Married	Unemployed	Yes	Yes	Three	Geater than 24 months	Low	High		less than 24 monthes	Health Institution	Less than 4	Islam	Recher			High	Low	Primary	Three or more
Married	Unemployed	Yes	Yes	Two	Geater than 24 months	Low	High		less than 24 monthes	Health Institution		Islam	Recher			High	Low	Primary	Two
Married	Unemployed	Yes	Yes	One		Low	High		Great than 24 months			Islam	Recher			High	Low	Primary	Two
Married	Unemployed	Yes	Yes	Three	Geater than 24 months	Low	High		less than 24 monthes	Health Institution	greater than 4	Islam	Recher			High	Low	Primary	Three or more
Married	Unemployed	No	No	Two	Geater than 24 months	High	Low		less than 24 monthes	Health Institution	greater than 4	Islam	middle			High	Low	Secondary and higher	Two
Married	Unemployed	No	No	One		High	Low		Great than 24 months			Islam	middle			High	Low	Secondary and higher	Two
Ever married	Unemployed	No	No	Three	Geater than 24 months	Low	High		less than 24 monthes	Health Institution	Less than 4	Protestant	Recher			High	Low	Primary	Three or more
Married	Unemployed	No	No	One		High	High	Vehicle	less than 24 monthes	Health Institution	greater than 4	Islam	middle	Not Examined	Yes	High	Low	Primary	Two
Married	Unemployed	Yes	Yes	Two	Geater than 24 months	Low	Low		less than 24 monthes	Health Institution	greater than 4	Islam	Recher			High	Low	Secondary and higher	Two
Married	Employed	Yes	Yes	One		Low	Low	On foot	Great than 24 months			Islam	Recher	Not Examined	Yes	High	Low	Secondary and higher	Two
Married	Unemployed	No	Yes	Five or more	Geater than 24 months	Low	High		Great than 24 months			Islam	Recher			High	Low	No eductation	Three or more
Married	Unemployed	Yes	Yes	Two	Geater than 24 months	Low	High	On foot	less than 24 monthes	Health Institution	greater than 4	Islam	Recher	Not Examined	Yes	High	Low	Primary	Two
Married	Employed	No	Yes	Five or more	Less than 24 months	Low	High		less than 24 monthes	Health Institution	Less than 4	Islam	Recher			High	Low	Primary	Three or more
Married	Employed	No	Yes	Five or more	Geater than 24 months	Low	High		less than 24 monthes	Health Institution		Islam	Recher			High	Low	Primary	Three or more
Married	Unemployed	No	Yes	Three	Less than 24 months	Low	High	On foot	less than 24 monthes	Home	Less than 4	Islam	Recher	Not Examined	Yes	High	Low	No eductation	Three or more
Married	Unemployed	No	Yes	Two	Less than 24 months	Low	High	On foot	less than 24 monthes	Health Institution		Islam	Recher	Not Examined	Yes	High	Low	No eductation	Two
Married	Unemployed	No	Yes	One		Low	High	On foot	Great than 24 months	Home		Islam	Recher	Not Examined	Yes	High	Low	No eductation	Two
[truncated: 17,530 more rows]
